# Supplementary material for: JG6, a novel marine-derived oligosaccharide, suppresses breast cancer metastasis via binding to cofilin
Source: Oncotarget. 2014 May 12;5(11):3568–78. doi: 10.18632/oncotarget.1959 (PMC4116503; doi:10.18632/oncotarget.1959)
Supplement: Supplementary file 1 [file oncotarget-05-3568-s001.xls]

## Sheet: haiyang_rat.noredundant
	Reference	PepCount	UniquePepCount	CoverPercent	MW	PI	IdentifiedName
	File, Scan(s)	Sequence	MH+	Diff(MH+)	Charge	Rank	XC	DeltaCn	Sp	RSp	Ions	GroupCount	ProteinCount
$1-1		83	15	0.5047	56353.6	5.18	IPI:IPI00193214.3|SWISS-PROT:P10719|REFSEQ_NP:NP_599191|REFSEQ_XP:XP_343137|ENSEMBL:ENSRNOP00000003965 Tax_Id=10116 ATP SYNTHASE BETA CHAIN, MITOCHONDRIAL PRECURSOR
	Haiyang_shotgun,5970	K.GFQQILAGDYDHLPEQAFYMVGPIEEAVAK.A	3338.73	1.3445	2	1	3.7232	0.5023	354.5	1	17|58	1	1
	Haiyang_shotgun,5976	K.GFQQILAGDYDHLPEQAFYMVGPIEEAVAK.A	3338.73	-0.2155	3	1	4.6261	0.5175	816	1	34|116	1	1
	Haiyang_shotgun,5982	K.GFQQILAGDYDHLPEQAFYMVGPIEEAVAK.A	3338.73	-0.4955	2	1	3.8169	0.6458	326.1	1	16|58	1	1
	Haiyang_shotgun,5987	K.GFQQILAGDYDHLPEQAFYMVGPIEEAVAK.A	3338.73	-0.4755	2	1	3.7263	0.57	303.9	1	16|58	1	1
	Haiyang_shotgun,5228	K.KGSITSVQAIYVPADDLTDPAPATTFAHLDATTVLSR.A	3845.27	-2.8247	3	1	4.5315	0.5753	530.3	1	27|144	1	1
	Haiyang_shotgun,5850	K.SLQDIIAILGMDELSEEDK.L	2120.36	0.9248	2	1	2.8138	0.4972	447.3	1	14|36	1	1
	Haiyang_shotgun,6002	K.SLQDIIAILGMDELSEEDKLTVSR.A	2677.02	0.113	2	1	4.1508	0.5483	438.8	1	17|46	1	1
	Haiyang_shotgun,6006	K.SLQDIIAILGMDELSEEDKLTVSR.A	2677.02	1.033	2	1	4.3209	0.5474	656.3	1	20|46	1	1
	Haiyang_shotgun,6020	K.SLQDIIAILGMDELSEEDKLTVSR.A	2677.02	-2.317	2	1	5.0096	0.5951	827.6	1	23|46	1	1
	Haiyang_shotgun,6023	K.SLQDIIAILGMDELSEEDKLTVSR.A	2677.02	-2.317	2	1	5.1261	0.603	703.8	1	21|46	1	1
	Haiyang_shotgun,6262	K.SLQDIIAILGMDELSEEDKLTVSR.A	2677.02	1.743	2	1	3.0418	0.445	433.4	1	15|46	1	1
	Haiyang_shotgun,6419	K.SLQDIIAILGMDELSEEDKLTVSR.A	2677.02	-0.337	2	1	3.1002	0.3932	438.6	1	17|46	1	1
	Haiyang_shotgun,6480	K.SLQDIIAILGMDELSEEDKLTVSR.A	2677.02	1.463	2	1	2.9085	0.457	342.3	1	15|46	1	1
	Haiyang_shotgun,6508	K.SLQDIIAILGMDELSEEDKLTVSR.A	2677.02	0.173	2	1	3.0757	0.5496	390.1	1	15|46	1	1
	Haiyang_shotgun,6774	K.SLQDIIAILGMDELSEEDKLTVSR.A	2677.02	-2.107	2	1	3.1358	0.5481	497.3	1	17|46	1	1
	Haiyang_shotgun,6775	K.SLQDIIAILGMDELSEEDKLTVSR.A	2677.02	1.693	2	1	3.1978	0.4345	293.3	1	14|46	1	1
	Haiyang_shotgun,6780	K.SLQDIIAILGMDELSEEDKLTVSR.A	2677.02	-1.797	2	1	4.0804	0.5693	421.8	1	17|46	1	1
	Haiyang_shotgun,6832	K.SLQDIIAILGMDELSEEDKLTVSR.A	2677.02	1.913	2	1	3.0032	0.4299	367.4	1	15|46	1	1
	Haiyang_shotgun,6963	K.SLQDIIAILGMDELSEEDKLTVSR.A	2677.02	0.843	2	1	3.5793	0.4437	642.6	1	18|46	1	1
	Haiyang_shotgun,7303	K.SLQDIIAILGMDELSEEDKLTVSR.A	2677.02	-1.287	2	1	2.7632	0.4394	281.2	1	14|46	1	1
	Haiyang_shotgun,7378	K.SLQDIIAILGMDELSEEDKLTVSR.A	2677.02	0.433	2	1	2.936	0.43	378.1	1	16|46	1	1
	Haiyang_shotgun,7406	K.SLQDIIAILGMDELSEEDKLTVSR.A	2677.02	1.063	2	1	3.3995	0.4993	342.5	1	15|46	1	1
	Haiyang_shotgun,7426	K.SLQDIIAILGMDELSEEDKLTVSR.A	2677.02	0.923	2	1	3.2708	0.512	269	1	14|46	1	1
	Haiyang_shotgun,7620	K.SLQDIIAILGMDELSEEDKLTVSR.A	2677.02	0.283	2	1	2.5753	0.4259	202.8	2	11|46	1	1
	Haiyang_shotgun,7639	K.SLQDIIAILGMDELSEEDKLTVSR.A	2677.02	-1.027	2	1	3.6945	0.5103	426.7	1	16|46	1	1
	Haiyang_shotgun,7784	K.SLQDIIAILGMDELSEEDKLTVSR.A	2677.02	-0.267	2	1	2.4912	0.4113	486.5	1	16|46	1	1
	Haiyang_shotgun,7839	K.SLQDIIAILGMDELSEEDKLTVSR.A	2677.02	-1.617	2	1	3.2669	0.5383	433.2	1	15|46	1	1
	Haiyang_shotgun,7943	K.SLQDIIAILGMDELSEEDKLTVSR.A	2677.02	1.503	2	1	3.2355	0.4621	287.9	1	14|46	1	1
	Haiyang_shotgun,7971	K.SLQDIIAILGMDELSEEDKLTVSR.A	2677.02	2.713	2	1	2.7356	0.4446	344.6	1	15|46	1	1
	Haiyang_shotgun,7980	K.SLQDIIAILGMDELSEEDKLTVSR.A	2677.02	0.073	2	1	3.3905	0.4385	321.5	1	14|46	1	1
	Haiyang_shotgun,8148	K.SLQDIIAILGMDELSEEDKLTVSR.A	2677.02	0.133	2	1	3.5116	0.4535	434.5	1	17|46	1	1
	Haiyang_shotgun,8174	K.SLQDIIAILGMDELSEEDKLTVSR.A	2677.02	-0.027	2	1	2.533	0.3943	240.9	1	13|46	1	1
	Haiyang_shotgun,8191	K.SLQDIIAILGMDELSEEDKLTVSR.A	2677.02	0.503	2	1	2.9087	0.4152	332.1	1	14|46	1	1
	Haiyang_shotgun,8371	K.SLQDIIAILGMDELSEEDKLTVSR.A	2677.02	1.183	2	1	2.6422	0.4472	312.6	1	13|46	1	1
	Haiyang_shotgun,8458	K.SLQDIIAILGMDELSEEDKLTVSR.A	2677.02	1.033	2	1	2.8045	0.4927	360	1	14|46	1	1
	Haiyang_shotgun,8470	K.SLQDIIAILGMDELSEEDKLTVSR.A	2677.02	0.663	2	1	2.4301	0.2439	280.3	1	13|46	1	1
	Haiyang_shotgun,8688	K.SLQDIIAILGMDELSEEDKLTVSR.A	2677.02	-1.587	2	1	3.0672	0.5133	284.1	1	13|46	1	1
	Haiyang_shotgun,8739	K.SLQDIIAILGMDELSEEDKLTVSR.A	2677.02	0.863	2	1	2.7474	0.3611	291.4	1	13|46	1	1
	Haiyang_shotgun,8794	K.SLQDIIAILGMDELSEEDKLTVSR.A	2677.02	-1.427	2	1	3.1469	0.4822	467.7	1	16|46	1	1
	Haiyang_shotgun,8822	K.SLQDIIAILGMDELSEEDKLTVSR.A	2677.02	0.203	2	1	2.2009	0.3435	172.8	1	11|46	1	1
	Haiyang_shotgun,8848	K.SLQDIIAILGMDELSEEDKLTVSR.A	2677.02	1.773	2	1	2.6926	0.3726	156	1	11|46	1	1
	Haiyang_shotgun,8995	K.SLQDIIAILGMDELSEEDKLTVSR.A	2677.02	-0.037	2	1	2.527	0.2973	185.3	1	11|46	1	1
	Haiyang_shotgun,9399	K.SLQDIIAILGMDELSEEDKLTVSR.A	2677.02	-1.757	2	1	2.6881	0.3369	240.6	1	12|46	1	1
	Haiyang_shotgun,9727	K.SLQDIIAILGMDELSEEDKLTVSR.A	2677.02	-1.707	2	1	2.9475	0.4779	271.7	1	13|46	1	1
	Haiyang_shotgun,10035	K.SLQDIIAILGMDELSEEDKLTVSR.A	2677.02	0.193	2	1	2.2435	0.3227	182	1	11|46	1	1
	Haiyang_shotgun,10143	K.SLQDIIAILGMDELSEEDKLTVSR.A	2677.02	0.233	2	1	2.7512	0.4613	413.3	1	16|46	1	1
	Haiyang_shotgun,10147	K.SLQDIIAILGMDELSEEDKLTVSR.A	2677.02	-2.027	2	1	3.6769	0.5258	421.3	1	16|46	1	1
	Haiyang_shotgun,10394	K.SLQDIIAILGMDELSEEDKLTVSR.A	2677.02	0.503	2	1	2.9139	0.476	412.5	1	14|46	1	1
	Haiyang_shotgun,10622	K.SLQDIIAILGMDELSEEDKLTVSR.A	2677.02	0.393	2	1	2.3628	0.3722	298.7	1	13|46	1	1
	Haiyang_shotgun,10790	K.SLQDIIAILGMDELSEEDKLTVSR.A	2677.02	-1.547	2	1	2.4428	0.2715	243.2	2	12|46	1	1
	Haiyang_shotgun,10839	K.SLQDIIAILGMDELSEEDKLTVSR.A	2677.02	-0.717	2	1	2.6969	0.4212	290.7	1	14|46	1	1
	Haiyang_shotgun,11359	K.SLQDIIAILGMDELSEEDKLTVSR.A	2677.02	-2.987	2	1	2.6266	0.4137	471.2	1	17|46	1	1
	Haiyang_shotgun,11522	K.SLQDIIAILGMDELSEEDKLTVSR.A	2677.02	0.273	2	1	2.5884	0.4073	280.3	1	14|46	1	1
	Haiyang_shotgun,5374	K.TVLIMELINNVAK.A	1458.79	0.4927	2	1	4.7733	0.4676	2392.1	1	20|24	1	1
	Haiyang_shotgun,5378	K.TVLIMELINNVAK.A	1458.79	-0.0573	1	1	2.5575	0.3697	498.1	1	13|24	1	1
	Haiyang_shotgun,5383	K.TVLIMELINNVAK.A	1458.79	0.9927	2	1	5.1561	0.4093	2316.8	1	20|24	1	1
	Haiyang_shotgun,5390	K.TVLIMELINNVAK.A	1458.79	0.9027	1	1	2.8553	0.3945	776.4	1	15|24	1	1
	Haiyang_shotgun,3354	K.VLDSGAPIKIPVGPETLGR.I	1920.24	-0.347	2	1	3.333	0.4749	336.8	1	16|36	1	1
	Haiyang_shotgun,3358	K.VLDSGAPIKIPVGPETLGR.I	1920.24	-1.287	2	1	3.019	0.4289	657.3	1	18|36	1	1
	Haiyang_shotgun,2816 - 2818	K.VVDLLAPYAK.G	1089.31	0.8899	1	1	2.2364	0.262	389.7	1	11|18	1	1
	Haiyang_shotgun,2823	K.VVDLLAPYAK.G	1089.31	-1.1201	1	1	2.4143	0.2858	591.6	1	13|18	1	1
	Haiyang_shotgun,3970	R.AIAELGIYPAVDPLDSTSR.I	1989.22	0.4958	2	1	3.9654	0.5938	669.6	1	21|36	1	1
	Haiyang_shotgun,3976	R.AIAELGIYPAVDPLDSTSR.I	1989.22	0.1058	2	1	4.5028	0.5904	674.9	1	20|36	1	1
	Haiyang_shotgun,6440 - 6442	R.DQEGQDVLLFIDNIFR.F	1923.12	0.6259	2	1	5.4881	0.6236	1819.3	1	23|30	1	1
	Haiyang_shotgun,6450	R.DQEGQDVLLFIDNIFR.F	1923.12	0.4259	1	1	2.6976	0.3903	141.5	1	10|30	1	1
	Haiyang_shotgun,6454	R.DQEGQDVLLFIDNIFR.F	1923.12	-0.7941	1	1	3.1056	0.4504	330.5	1	16|30	1	1
	Haiyang_shotgun,6458	R.DQEGQDVLLFIDNIFR.F	1923.12	1.1559	1	1	2.1607	0.4161	212.1	1	13|30	1	1
	Haiyang_shotgun,6462	R.DQEGQDVLLFIDNIFR.F	1923.12	-2.6941	2	1	5.7343	0.6159	1904.5	1	23|30	1	1
	Haiyang_shotgun,6463	R.DQEGQDVLLFIDNIFR.F	1923.12	1.3059	1	1	2.4879	0.3682	148	4	11|30	1	1
	Haiyang_shotgun,6470	R.DQEGQDVLLFIDNIFR.F	1923.12	-2.2041	2	1	5.3467	0.5992	2159.6	1	23|30	1	1
	Haiyang_shotgun,10303	R.DQEGQDVLLFIDNIFR.F	1923.12	-0.8941	2	1	2.2377	0.1909	491.6	1	12|30	1	1
	Haiyang_shotgun,4178	R.EGNDLYHEMIESGVINLK.D	2062.29	1.9003	2	1	3.9903	0.425	595.6	1	15|34	1	1
	Haiyang_shotgun,4630	R.FLSQPFQVAEVFTGHMGK.L	2024.33	0.8417	2	1	4.1121	0.6192	993.7	1	20|34	1	1
	Haiyang_shotgun,3215	R.FTQAGSEVSALLGR.I	1436.6	-0.2241	1	1	2.2368	0.3853	137.2	1	11|26	1	1
	Haiyang_shotgun,3220	R.FTQAGSEVSALLGR.I	1436.6	0.1859	1	1	2.08	0.3627	200.1	1	13|26	1	1
	Haiyang_shotgun,3235	R.FTQAGSEVSALLGR.I	1436.6	-0.0341	2	1	4.6717	0.563	1848	1	21|26	1	1
	Haiyang_shotgun,3291	R.IPSAVGYQPTLATDMGTMQER.I	2267.57	-0.4105	2	1	4.4289	0.6385	580.4	1	21|40	1	1
	Haiyang_shotgun,3040	R.LVLEVAQHLGESTVR.T	1651.89	1.0796	2	1	5.055	0.5992	1609.6	1	19|28	1	1
	Haiyang_shotgun,3044	R.LVLEVAQHLGESTVR.T	1651.89	0.4796	2	1	4.9999	0.5988	1446.2	1	19|28	1	1
	Haiyang_shotgun,4202	R.VALTGLTVAEYFR.D	1440.67	0.8293	1	1	2.2157	0.4508	179.8	1	12|24	1	1
	Haiyang_shotgun,4206	R.VALTGLTVAEYFR.D	1440.67	1.1793	1	1	2.4472	0.5195	223.7	1	13|24	1	1
	Haiyang_shotgun,4208	R.VALTGLTVAEYFR.D	1440.67	0.7693	2	1	4.8813	0.5867	2212	1	21|24	1	1
	Haiyang_shotgun,4215	R.VALTGLTVAEYFR.D	1440.67	0.2293	2	1	4.6997	0.5716	2037.9	1	20|24	1	1
$2-1		111	13	0.3544	59753.7	9.22	IPI:IPI00396910.1|SWISS-PROT:P15999|TREMBL:Q6P753|REFSEQ_NP:NP_075581|ENSEMBL:ENSRNOP00000022892 Tax_Id=10116 MITOCHONDRIAL H+-ATP SYNTHASE ALPHA SUBUNIT
	Haiyang_shotgun,4094	K.FESAFLSHVVSQHQSLLGNIR.S	2370.65	-0.3975	2	1	6.3607	0.6438	1592.2	1	23|40	1	1
	Haiyang_shotgun,4418	K.GMSLNLEPDNVGVVVFGNDK.L	2105.36	0.2783	2	1	4.4999	0.5247	537.6	1	20|38	1	1
	Haiyang_shotgun,4422	K.GMSLNLEPDNVGVVVFGNDK.L	2105.36	0.8583	2	1	4.6425	0.542	768.1	1	23|38	1	1
	Haiyang_shotgun,4463	K.GMSLNLEPDNVGVVVFGNDK.L	2105.36	-2.5217	2	1	4.7232	0.5838	427.7	1	18|38	1	1
	Haiyang_shotgun,2518	K.HALIIYDDLSK.Q	1288.47	0.5448	1	1	2.7549	0.3943	726.8	1	13|20	1	1
	Haiyang_shotgun,2531	K.HALIIYDDLSK.Q	1288.47	0.9348	1	1	2.248	0.4176	796.9	1	13|20	1	1
	Haiyang_shotgun,4927	K.LKEIVTNFLAGFEP.-	1578.83	0.7338	2	1	3.2809	0.4156	982	1	17|26	1	1
	Haiyang_shotgun,4928	K.LKEIVTNFLAGFEP.-	1578.83	0.2738	1	1	2.4646	0.3335	272.5	1	10|26	1	1
	Haiyang_shotgun,4932	K.LKEIVTNFLAGFEP.-	1578.83	0.7738	2	1	3.1932	0.4316	991.8	1	17|26	1	1
	Haiyang_shotgun,4935	K.LKEIVTNFLAGFEP.-	1578.83	1.0638	1	1	1.9833	0.1292	266.4	1	11|26	1	1
	Haiyang_shotgun,5082	K.QGQYSPMAIEEQVAVIYAGVR.G	2310.62	0.5657	2	1	5.3875	0.5128	1772.4	1	25|40	1	1
	Haiyang_shotgun,5086	K.QGQYSPMAIEEQVAVIYAGVR.G	2310.62	1.4157	2	1	5.3925	0.5458	1715.6	1	25|40	1	1
	Haiyang_shotgun,5140	K.QGQYSPMAIEEQVAVIYAGVR.G	2310.62	-2.0943	2	1	4.6724	0.5232	1325.1	1	23|40	1	1
	Haiyang_shotgun,2718	R.EAYPGDVFYLHSR.L	1554.69	-0.3822	2	1	3.2467	0.5223	1063.5	1	19|24	1	1
	Haiyang_shotgun,2722	R.EAYPGDVFYLHSR.L	1554.69	0.5778	2	1	3.8747	0.5179	1128.6	1	19|24	1	1
	Haiyang_shotgun,2726	R.EAYPGDVFYLHSR.L	1554.69	1.0578	1	1	2.2826	0.3147	150.2	1	12|24	1	1
	Haiyang_shotgun,2730	R.EAYPGDVFYLHSR.L	1554.69	0.9178	1	1	2.0019	0.2149	120.8	1	10|24	1	1
	Haiyang_shotgun,5878	R.EVAAFAQFGSDLDAATQQLLSR.G	2339.55	0.7072	2	1	6.4219	0.6786	2806.4	1	29|42	1	1
	Haiyang_shotgun,5882	R.EVAAFAQFGSDLDAATQQLLSR.G	2339.55	0.8072	2	1	7.2118	0.6442	2806.4	1	29|42	1	1
	Haiyang_shotgun,5914	R.EVAAFAQFGSDLDAATQQLLSR.G	2339.55	-2.7628	2	1	6.447	0.636	2233.8	1	28|42	1	1
	Haiyang_shotgun,6026	R.EVAAFAQFGSDLDAATQQLLSR.G	2339.55	0.8072	2	1	6.2737	0.6453	2046.5	1	26|42	1	1
	Haiyang_shotgun,6030	R.EVAAFAQFGSDLDAATQQLLSR.G	2339.55	1.3272	2	1	6.1312	0.588	1746.8	1	26|42	1	1
	Haiyang_shotgun,6124	R.EVAAFAQFGSDLDAATQQLLSR.G	2339.55	-2.9528	2	1	6.4083	0.6358	2133	1	28|42	1	1
	Haiyang_shotgun,6170	R.EVAAFAQFGSDLDAATQQLLSR.G	2339.55	1.0372	2	1	4.9136	0.5901	1433.1	1	22|42	1	1
	Haiyang_shotgun,6175	R.EVAAFAQFGSDLDAATQQLLSR.G	2339.55	1.2272	2	1	5.7111	0.6392	1357.6	1	23|42	1	1
	Haiyang_shotgun,6330	R.EVAAFAQFGSDLDAATQQLLSR.G	2339.55	-0.2628	2	1	4.9705	0.6268	1032.2	1	20|42	1	1
	Haiyang_shotgun,6338	R.EVAAFAQFGSDLDAATQQLLSR.G	2339.55	0.0572	2	1	4.8992	0.6605	1466.6	1	24|42	1	1
	Haiyang_shotgun,6491	R.EVAAFAQFGSDLDAATQQLLSR.G	2339.55	0.7372	2	1	5.1475	0.592	1261.6	1	22|42	1	1
	Haiyang_shotgun,6506	R.EVAAFAQFGSDLDAATQQLLSR.G	2339.55	0.0672	2	1	5.3697	0.608	1509.4	1	23|42	1	1
	Haiyang_shotgun,6652	R.EVAAFAQFGSDLDAATQQLLSR.G	2339.55	0.3572	2	1	4.5624	0.518	1507.8	1	23|42	1	1
	Haiyang_shotgun,6656	R.EVAAFAQFGSDLDAATQQLLSR.G	2339.55	1.2272	2	1	4.106	0.6236	859.9	1	20|42	1	1
	Haiyang_shotgun,6794	R.EVAAFAQFGSDLDAATQQLLSR.G	2339.55	-1.6828	2	1	4.1967	0.5227	1375.2	1	22|42	1	1
	Haiyang_shotgun,6844	R.EVAAFAQFGSDLDAATQQLLSR.G	2339.55	-1.0028	2	1	4.6461	0.5639	1198.2	1	22|42	1	1
	Haiyang_shotgun,6855	R.EVAAFAQFGSDLDAATQQLLSR.G	2339.55	0.6072	2	1	4.6238	0.6155	1676.3	1	25|42	1	1
	Haiyang_shotgun,7002	R.EVAAFAQFGSDLDAATQQLLSR.G	2339.55	0.3372	2	1	3.3283	0.5276	809.5	1	19|42	1	1
	Haiyang_shotgun,7019	R.EVAAFAQFGSDLDAATQQLLSR.G	2339.55	0.2272	2	1	3.92	0.4959	1222.9	1	21|42	1	1
	Haiyang_shotgun,7150	R.EVAAFAQFGSDLDAATQQLLSR.G	2339.55	0.2172	2	1	3.4751	0.4402	864.8	1	18|42	1	1
	Haiyang_shotgun,7170	R.EVAAFAQFGSDLDAATQQLLSR.G	2339.55	0.0172	2	1	4.3987	0.5953	1429.9	1	22|42	1	1
	Haiyang_shotgun,7300	R.EVAAFAQFGSDLDAATQQLLSR.G	2339.55	-0.2528	2	1	4.9636	0.6172	1689.3	1	24|42	1	1
	Haiyang_shotgun,7334	R.EVAAFAQFGSDLDAATQQLLSR.G	2339.55	-0.9828	2	1	4.9563	0.5747	1299.7	1	22|42	1	1
	Haiyang_shotgun,7350	R.EVAAFAQFGSDLDAATQQLLSR.G	2339.55	0.2672	2	1	4.2809	0.5813	719.9	1	21|42	1	1
	Haiyang_shotgun,7484	R.EVAAFAQFGSDLDAATQQLLSR.G	2339.55	1.3872	2	1	3.4773	0.4664	1143.6	1	20|42	1	1
	Haiyang_shotgun,7510	R.EVAAFAQFGSDLDAATQQLLSR.G	2339.55	0.3872	2	1	4.9988	0.5797	1103.1	1	20|42	1	1
	Haiyang_shotgun,7516	R.EVAAFAQFGSDLDAATQQLLSR.G	2339.55	1.4572	2	1	3.8438	0.5579	656.6	1	16|42	1	1
	Haiyang_shotgun,7532	R.EVAAFAQFGSDLDAATQQLLSR.G	2339.55	-1.9828	2	1	5.1886	0.6365	2026.1	1	27|42	1	1
	Haiyang_shotgun,7646	R.EVAAFAQFGSDLDAATQQLLSR.G	2339.55	1.0772	2	1	3.7987	0.4775	998.3	1	19|42	1	1
	Haiyang_shotgun,7652	R.EVAAFAQFGSDLDAATQQLLSR.G	2339.55	1.0172	2	1	4.2793	0.5927	1284.8	1	21|42	1	1
	Haiyang_shotgun,7802	R.EVAAFAQFGSDLDAATQQLLSR.G	2339.55	-0.8628	2	1	5.5798	0.5766	1661.9	1	25|42	1	1
	Haiyang_shotgun,7806	R.EVAAFAQFGSDLDAATQQLLSR.G	2339.55	1.4772	2	1	4.8488	0.6382	1956.4	1	25|42	1	1
	Haiyang_shotgun,7934	R.EVAAFAQFGSDLDAATQQLLSR.G	2339.55	0.5872	2	1	4.8313	0.595	2086.7	1	25|42	1	1
	Haiyang_shotgun,7951	R.EVAAFAQFGSDLDAATQQLLSR.G	2339.55	-0.2228	2	1	5.8756	0.6227	1970.5	1	24|42	1	1
	Haiyang_shotgun,8099	R.EVAAFAQFGSDLDAATQQLLSR.G	2339.55	-0.3228	2	1	5.3072	0.6312	1792.1	1	26|42	1	1
	Haiyang_shotgun,8102	R.EVAAFAQFGSDLDAATQQLLSR.G	2339.55	0.6272	2	1	3.9742	0.5676	889.5	1	20|42	1	1
	Haiyang_shotgun,8239	R.EVAAFAQFGSDLDAATQQLLSR.G	2339.55	-0.0328	2	1	3.4701	0.537	586.6	1	17|42	1	1
	Haiyang_shotgun,8243	R.EVAAFAQFGSDLDAATQQLLSR.G	2339.55	0.3272	2	1	5.1102	0.6146	1582	1	22|42	1	1
	Haiyang_shotgun,8370	R.EVAAFAQFGSDLDAATQQLLSR.G	2339.55	0.7372	2	1	4.8453	0.5682	1743.3	1	23|42	1	1
	Haiyang_shotgun,8376	R.EVAAFAQFGSDLDAATQQLLSR.G	2339.55	0.8372	2	1	4.2396	0.5511	1753.8	1	23|42	1	1
	Haiyang_shotgun,8487	R.EVAAFAQFGSDLDAATQQLLSR.G	2339.55	-2.6028	2	1	5.2607	0.6262	1254.7	1	22|42	1	1
	Haiyang_shotgun,8503	R.EVAAFAQFGSDLDAATQQLLSR.G	2339.55	0.9572	2	1	4.7083	0.5975	1181.8	1	20|42	1	1
	Haiyang_shotgun,8574	R.EVAAFAQFGSDLDAATQQLLSR.G	2339.55	0.6072	2	1	5.0296	0.6221	1186.4	1	20|42	1	1
	Haiyang_shotgun,8588	R.EVAAFAQFGSDLDAATQQLLSR.G	2339.55	0.7272	2	1	5.1514	0.6332	1292.2	1	23|42	1	1
	Haiyang_shotgun,8715	R.EVAAFAQFGSDLDAATQQLLSR.G	2339.55	0.2572	2	1	4.9147	0.6101	1252.9	1	20|42	1	1
	Haiyang_shotgun,8728	R.EVAAFAQFGSDLDAATQQLLSR.G	2339.55	-1.5028	2	1	4.3945	0.5923	1160.3	1	21|42	1	1
	Haiyang_shotgun,8852	R.EVAAFAQFGSDLDAATQQLLSR.G	2339.55	0.1572	2	1	4.3181	0.5628	1491.2	1	22|42	1	1
	Haiyang_shotgun,8882	R.EVAAFAQFGSDLDAATQQLLSR.G	2339.55	-0.0828	2	1	4.6033	0.6199	632.5	1	18|42	1	1
	Haiyang_shotgun,8898	R.EVAAFAQFGSDLDAATQQLLSR.G	2339.55	-0.4228	2	1	5.1636	0.6325	1850.7	1	25|42	1	1
	Haiyang_shotgun,9050	R.EVAAFAQFGSDLDAATQQLLSR.G	2339.55	1.0072	2	1	3.9395	0.5681	1475.8	1	21|42	1	1
	Haiyang_shotgun,9083	R.EVAAFAQFGSDLDAATQQLLSR.G	2339.55	1.0272	2	1	3.3265	0.5359	351.9	1	12|42	1	1
	Haiyang_shotgun,9108	R.EVAAFAQFGSDLDAATQQLLSR.G	2339.55	-0.4928	2	1	4.9461	0.6293	1446.8	1	24|42	1	1
	Haiyang_shotgun,9115	R.EVAAFAQFGSDLDAATQQLLSR.G	2339.55	1.1372	2	1	3.1738	0.4924	558.7	1	15|42	1	1
	Haiyang_shotgun,9151	R.EVAAFAQFGSDLDAATQQLLSR.G	2339.55	-2.2928	2	1	6.2172	0.6319	2105.2	1	26|42	1	1
	Haiyang_shotgun,9250	R.EVAAFAQFGSDLDAATQQLLSR.G	2339.55	-0.6328	2	1	5.018	0.5859	1936.7	1	26|42	1	1
	Haiyang_shotgun,9386	R.EVAAFAQFGSDLDAATQQLLSR.G	2339.55	0.8172	2	1	3.3981	0.5056	691.3	1	17|42	1	1
	Haiyang_shotgun,9394	R.EVAAFAQFGSDLDAATQQLLSR.G	2339.55	0.3872	2	1	4.3614	0.6024	1165.8	1	22|42	1	1
	Haiyang_shotgun,9519	R.EVAAFAQFGSDLDAATQQLLSR.G	2339.55	0.9672	2	1	4.467	0.5611	1208.6	1	20|42	1	1
	Haiyang_shotgun,9522	R.EVAAFAQFGSDLDAATQQLLSR.G	2339.55	0.5472	2	1	3.6255	0.4453	1202.6	1	20|42	1	1
	Haiyang_shotgun,9678	R.EVAAFAQFGSDLDAATQQLLSR.G	2339.55	-0.0328	2	1	4.2612	0.5785	1703.3	1	24|42	1	1
	Haiyang_shotgun,9696	R.EVAAFAQFGSDLDAATQQLLSR.G	2339.55	0.5372	2	1	3.981	0.5879	1312.2	1	22|42	1	1
	Haiyang_shotgun,9838	R.EVAAFAQFGSDLDAATQQLLSR.G	2339.55	-1.3628	2	1	6.0755	0.6708	1593.2	1	22|42	1	1
	Haiyang_shotgun,9851	R.EVAAFAQFGSDLDAATQQLLSR.G	2339.55	-0.5528	2	1	4.8957	0.6649	1430.6	1	23|42	1	1
	Haiyang_shotgun,9982	R.EVAAFAQFGSDLDAATQQLLSR.G	2339.55	-1.5628	2	1	5.363	0.6319	2012.4	1	26|42	1	1
	Haiyang_shotgun,10027	R.EVAAFAQFGSDLDAATQQLLSR.G	2339.55	0.8472	2	1	4.0688	0.5412	903.9	1	19|42	1	1
	Haiyang_shotgun,10060 - 10063	R.EVAAFAQFGSDLDAATQQLLSR.G	2339.55	0.6972	2	1	5.659	0.6074	2214.3	1	26|42	1	1
	Haiyang_shotgun,10194	R.EVAAFAQFGSDLDAATQQLLSR.G	2339.55	0.5672	2	1	5.2496	0.6277	1666.7	1	24|42	1	1
	Haiyang_shotgun,10223	R.EVAAFAQFGSDLDAATQQLLSR.G	2339.55	1.0772	2	1	4.6792	0.6352	1454.9	1	22|42	1	1
	Haiyang_shotgun,10270	R.EVAAFAQFGSDLDAATQQLLSR.G	2339.55	0.2772	2	1	4.5992	0.5566	1760.4	1	25|42	1	1
	Haiyang_shotgun,10283	R.EVAAFAQFGSDLDAATQQLLSR.G	2339.55	-0.1828	2	1	4.2694	0.5969	700.1	1	17|42	1	1
	Haiyang_shotgun,10464	R.EVAAFAQFGSDLDAATQQLLSR.G	2339.55	0.7972	2	1	4.1584	0.5626	1243.1	1	22|42	1	1
	Haiyang_shotgun,10498	R.EVAAFAQFGSDLDAATQQLLSR.G	2339.55	0.3172	2	1	5.1562	0.6431	1599.9	1	23|42	1	1
	Haiyang_shotgun,10502	R.EVAAFAQFGSDLDAATQQLLSR.G	2339.55	-0.4328	2	1	4.6079	0.5668	1524	1	23|42	1	1
	Haiyang_shotgun,10711	R.EVAAFAQFGSDLDAATQQLLSR.G	2339.55	1.7072	2	1	3.1141	0.5168	495.9	1	15|42	1	1
	Haiyang_shotgun,10714	R.EVAAFAQFGSDLDAATQQLLSR.G	2339.55	1.1372	2	1	4.1634	0.5869	1225.8	1	23|42	1	1
	Haiyang_shotgun,10775	R.EVAAFAQFGSDLDAATQQLLSR.G	2339.55	-2.8328	2	1	5.1384	0.5576	1779.4	1	24|42	1	1
	Haiyang_shotgun,10862	R.EVAAFAQFGSDLDAATQQLLSR.G	2339.55	0.4972	2	1	4.6708	0.594	2114	1	25|42	1	1
	Haiyang_shotgun,10882	R.EVAAFAQFGSDLDAATQQLLSR.G	2339.55	0.8972	2	1	4.6219	0.6323	1116.2	1	22|42	1	1
	Haiyang_shotgun,11114	R.EVAAFAQFGSDLDAATQQLLSR.G	2339.55	0.3072	2	1	5.2161	0.5821	1433	1	22|42	1	1
	Haiyang_shotgun,11367	R.EVAAFAQFGSDLDAATQQLLSR.G	2339.55	1.5372	2	1	3.4342	0.5724	614.6	1	16|42	1	1
	Haiyang_shotgun,11395	R.EVAAFAQFGSDLDAATQQLLSR.G	2339.55	-0.4128	2	1	4.6865	0.6014	1282	1	23|42	1	1
	Haiyang_shotgun,11438	R.EVAAFAQFGSDLDAATQQLLSR.G	2339.55	-1.0528	2	1	4.7213	0.5887	1457.1	1	23|42	1	1
	Haiyang_shotgun,11972	R.EVAAFAQFGSDLDAATQQLLSR.G	2339.55	0.3272	2	1	2.9598	0.5395	1275.8	1	20|42	1	1
	Haiyang_shotgun,2804	R.ILGADTSVDLEETGR.V	1576.69	0.7884	2	1	2.2843	0.3745	823.8	1	15|28	1	1
	Haiyang_shotgun,4135	R.NVQAEEMVEFSSGLK.G	1668.85	-1.4891	1	1	1.9037	0.1643	160	1	10|28	1	1
	Haiyang_shotgun,3710	R.TGAIVDVPVGDELLGR.V	1611.82	0.8422	2	1	4.538	0.4316	1127.2	1	23|30	1	1
	Haiyang_shotgun,3714	R.TGAIVDVPVGDELLGR.V	1611.82	0.0322	2	1	4.1441	0.412	998	1	22|30	1	1
	Haiyang_shotgun,3719	R.TGAIVDVPVGDELLGR.V	1611.82	0.7022	1	1	2.4039	0.2692	192.3	1	13|30	1	1
	Haiyang_shotgun,3722	R.TGAIVDVPVGDELLGR.V	1611.82	1.0222	1	1	2.5882	0.4806	242.4	1	14|30	1	1
	Haiyang_shotgun,2231	R.VLSIGDGIAR.V	1001.16	0.0628	2	1	2.5863	0.254	940.2	1	16|18	1	1
	Haiyang_shotgun,2210	R.VVDALGNAIDGK.G	1172.31	0.7042	1	1	2.2912	0.3705	481	1	11|22	1	1
	Haiyang_shotgun,2214	R.VVDALGNAIDGK.G	1172.31	0.6442	1	1	2.2149	0.37	506.8	1	12|22	1	1
	Haiyang_shotgun,2392	R.VVDALGNAIDGKGPVGSK.I	1697.92	0.6551	2	1	4.6561	0.6456	1192.3	1	22|34	1	1
	Haiyang_shotgun,2400	R.VVDALGNAIDGKGPVGSK.I	1697.92	0.3851	2	1	4.2777	0.6288	1215.3	1	21|34	1	1
$3-1		87	11	0.4533	41736.8	5.29	IPI:IPI00189819.1|SWISS-PROT:P60711|TREMBL:Q9JLX9;Q99NC6|REFSEQ_NP:NP_112406|ENSEMBL:ENSRNOP00000001480 Tax_Id=10116 ACTIN, CYTOPLASMIC 1
$3-2		87	11	0.4381	43110.3	5.11	IPI:IPI00207550.2|SWISS-PROT:P63259|REFSEQ_XP:XP_213540;XP_215761|ENSEMBL:ENSRNOP00000008064 Tax_Id=10116 SIMILAR TO GAMMA ACTIN-LIKE PROTEIN
	Haiyang_shotgun,1372	K.AGFAGDDAPR.A	977.014	-0.4565	1	1	1.936	0.2272	496.4	1	12|18	2	4
	Haiyang_shotgun,3855	K.DLYANTVLSGGTTMYPGIADR.M	2216.46	0.0075	2	1	3.9844	0.5635	842.9	1	19|40	1	2
	Haiyang_shotgun,1227	K.DSYVGDEAQSK.R	1199.21	-0.023	1	1	2.3499	0.4515	576.9	1	14|20	2	4
	Haiyang_shotgun,1230	K.DSYVGDEAQSK.R	1199.21	-0.293	1	1	2.4544	0.4564	390.3	1	11|20	2	4
	Haiyang_shotgun,2102	K.EITALAPSTMK.I	1162.38	0.5427	1	1	2.2528	0.2473	328.8	1	12|20	2	4
	Haiyang_shotgun,2106	K.EITALAPSTMK.I	1162.38	1.0327	1	1	2.3627	0.2977	340.9	1	12|20	2	4
	Haiyang_shotgun,2198	K.IWHHTFYNELR.V	1516.69	0.9776	1	1	2.8719	0.3362	388.1	1	11|20	2	4
	Haiyang_shotgun,4936	K.LCYVALDFEQEMATAASSSSLEK.S	2551.8	0.1427	2	1	4.4193	0.5244	1631.9	1	24|44	1	2
	Haiyang_shotgun,4943	K.LCYVALDFEQEMATAASSSSLEK.S	2551.8	-0.4473	2	1	4.68	0.6032	2029.5	1	25|44	1	2
	Haiyang_shotgun,5267	K.LCYVALDFEQEMATAASSSSLEK.S	2551.8	0.0427	2	1	2.3571	0.2535	642.2	1	16|44	1	2
	Haiyang_shotgun,5434	K.LCYVALDFEQEMATAASSSSLEK.S	2551.8	-0.6973	2	1	4.2748	0.608	1363.6	1	22|44	1	2
	Haiyang_shotgun,5564	K.LCYVALDFEQEMATAASSSSLEK.S	2551.8	-1.2573	2	1	3.335	0.4492	982.6	1	19|44	1	2
	Haiyang_shotgun,5655	K.LCYVALDFEQEMATAASSSSLEK.S	2551.8	0.6927	2	1	3.264	0.439	911.4	1	19|44	1	2
	Haiyang_shotgun,5755	K.LCYVALDFEQEMATAASSSSLEK.S	2551.8	-0.0973	2	1	2.661	0.4709	574.9	1	16|44	1	2
	Haiyang_shotgun,5810	K.LCYVALDFEQEMATAASSSSLEK.S	2551.8	0.2227	2	1	2.6748	0.6007	672.9	1	18|44	1	2
	Haiyang_shotgun,5832	K.LCYVALDFEQEMATAASSSSLEK.S	2551.8	-0.1873	2	1	2.3121	0.1914	979.4	1	20|44	1	2
	Haiyang_shotgun,6010	K.LCYVALDFEQEMATAASSSSLEK.S	2551.8	-0.2373	2	1	2.5774	0.2717	644.6	1	16|44	1	2
	Haiyang_shotgun,6032	K.LCYVALDFEQEMATAASSSSLEK.S	2551.8	0.2227	2	1	2.4003	0.3641	710.1	1	17|44	1	2
	Haiyang_shotgun,6174	K.LCYVALDFEQEMATAASSSSLEK.S	2551.8	-1.3773	2	1	4.6534	0.5816	1317.1	1	20|44	1	2
	Haiyang_shotgun,6194	K.LCYVALDFEQEMATAASSSSLEK.S	2551.8	0.2727	2	1	2.2541	0.3626	847.2	1	17|44	1	2
	Haiyang_shotgun,6339	K.LCYVALDFEQEMATAASSSSLEK.S	2551.8	-0.7773	2	1	2.5902	0.4496	898.7	1	17|44	1	2
	Haiyang_shotgun,6346	K.LCYVALDFEQEMATAASSSSLEK.S	2551.8	0.8527	2	1	2.7187	0.4535	1134.2	1	20|44	1	2
	Haiyang_shotgun,6488	K.LCYVALDFEQEMATAASSSSLEK.S	2551.8	-0.4373	2	1	3.9072	0.5973	752.3	1	18|44	1	2
	Haiyang_shotgun,6642	K.LCYVALDFEQEMATAASSSSLEK.S	2551.8	-0.4673	2	1	2.2377	0.5392	984	1	18|44	1	2
	Haiyang_shotgun,6660	K.LCYVALDFEQEMATAASSSSLEK.S	2551.8	0.6627	2	1	3.4021	0.5554	987.9	1	20|44	1	2
	Haiyang_shotgun,6818	K.LCYVALDFEQEMATAASSSSLEK.S	2551.8	0.9627	2	1	2.8522	0.5021	925.8	1	18|44	1	2
	Haiyang_shotgun,6840	K.LCYVALDFEQEMATAASSSSLEK.S	2551.8	-0.2773	2	1	2.7284	0.4305	982.7	1	20|44	1	2
	Haiyang_shotgun,6850	K.LCYVALDFEQEMATAASSSSLEK.S	2551.8	-0.9773	2	1	2.4942	0.4044	850.4	1	17|44	1	2
	Haiyang_shotgun,6982	K.LCYVALDFEQEMATAASSSSLEK.S	2551.8	-0.2073	2	1	3.2783	0.5421	1044.3	1	20|44	1	2
	Haiyang_shotgun,6986	K.LCYVALDFEQEMATAASSSSLEK.S	2551.8	-0.3373	2	1	3.5491	0.5516	851.1	1	18|44	1	2
	Haiyang_shotgun,7131	K.LCYVALDFEQEMATAASSSSLEK.S	2551.8	2.1827	2	1	2.3423	0.4351	703.9	1	17|44	1	2
	Haiyang_shotgun,7163	K.LCYVALDFEQEMATAASSSSLEK.S	2551.8	-0.0173	2	1	4.845	0.6264	2313.4	1	25|44	1	2
	Haiyang_shotgun,7174	K.LCYVALDFEQEMATAASSSSLEK.S	2551.8	-1.2773	2	1	3.1629	0.4969	770.3	1	17|44	1	2
	Haiyang_shotgun,7308	K.LCYVALDFEQEMATAASSSSLEK.S	2551.8	1.3927	2	1	4.3659	0.5866	1555.3	1	21|44	1	2
	Haiyang_shotgun,7312	K.LCYVALDFEQEMATAASSSSLEK.S	2551.8	-0.8073	2	1	4.3756	0.5938	1775.8	1	22|44	1	2
	Haiyang_shotgun,7439	K.LCYVALDFEQEMATAASSSSLEK.S	2551.8	-0.4373	2	1	4.2256	0.5892	1668.2	1	23|44	1	2
	Haiyang_shotgun,7446	K.LCYVALDFEQEMATAASSSSLEK.S	2551.8	-0.6473	2	1	3.8106	0.5538	956.6	1	19|44	1	2
	Haiyang_shotgun,7582	K.LCYVALDFEQEMATAASSSSLEK.S	2551.8	-0.3973	2	1	2.4133	0.4753	530.3	1	15|44	1	2
	Haiyang_shotgun,7691	K.LCYVALDFEQEMATAASSSSLEK.S	2551.8	-2.2673	2	1	3.9192	0.5705	1746.3	1	23|44	1	2
	Haiyang_shotgun,7778	K.LCYVALDFEQEMATAASSSSLEK.S	2551.8	0.2227	2	1	3.1769	0.3988	1213.1	1	19|44	1	2
	Haiyang_shotgun,7782	K.LCYVALDFEQEMATAASSSSLEK.S	2551.8	-0.0973	2	1	3.6595	0.5127	1765	1	22|44	1	2
	Haiyang_shotgun,7912	K.LCYVALDFEQEMATAASSSSLEK.S	2551.8	-0.0873	2	1	4.1761	0.4987	2361.7	1	26|44	1	2
	Haiyang_shotgun,7919	K.LCYVALDFEQEMATAASSSSLEK.S	2551.8	-1.8973	2	1	4.3597	0.5087	1023.9	1	19|44	1	2
	Haiyang_shotgun,8050	K.LCYVALDFEQEMATAASSSSLEK.S	2551.8	0.1127	2	1	2.655	0.4166	649.5	1	16|44	1	2
	Haiyang_shotgun,8059	K.LCYVALDFEQEMATAASSSSLEK.S	2551.8	-0.3973	2	1	4.1349	0.6315	1584.1	1	23|44	1	2
	Haiyang_shotgun,8198	K.LCYVALDFEQEMATAASSSSLEK.S	2551.8	1.4527	2	1	2.4445	0.3507	587.2	1	16|44	1	2
	Haiyang_shotgun,8222	K.LCYVALDFEQEMATAASSSSLEK.S	2551.8	-0.7473	2	1	3.5502	0.5387	987.3	1	19|44	1	2
	Haiyang_shotgun,8234	K.LCYVALDFEQEMATAASSSSLEK.S	2551.8	-0.3673	2	1	3.5397	0.5814	1250.5	1	21|44	1	2
	Haiyang_shotgun,8386	K.LCYVALDFEQEMATAASSSSLEK.S	2551.8	0.4427	2	1	3.1299	0.4298	799.1	1	16|44	1	2
	Haiyang_shotgun,8532	K.LCYVALDFEQEMATAASSSSLEK.S	2551.8	1.7427	2	1	2.7179	0.4358	893	1	18|44	1	2
	Haiyang_shotgun,8559	K.LCYVALDFEQEMATAASSSSLEK.S	2551.8	-1.8973	2	1	2.972	0.4612	739	1	17|44	1	2
	Haiyang_shotgun,8660	K.LCYVALDFEQEMATAASSSSLEK.S	2551.8	0.1027	2	1	2.5495	0.2579	549.2	1	17|44	1	2
	Haiyang_shotgun,9039	K.LCYVALDFEQEMATAASSSSLEK.S	2551.8	-1.9273	2	1	2.6789	0.4107	855.7	1	18|44	1	2
	Haiyang_shotgun,9074	K.LCYVALDFEQEMATAASSSSLEK.S	2551.8	0.6527	2	1	3.6301	0.5312	1283.1	1	20|44	1	2
	Haiyang_shotgun,9198	K.LCYVALDFEQEMATAASSSSLEK.S	2551.8	0.1827	2	1	2.3277	0.2099	297.3	1	12|44	1	2
	Haiyang_shotgun,9210	K.LCYVALDFEQEMATAASSSSLEK.S	2551.8	-0.8173	2	1	4.17	0.5708	2203.7	1	24|44	1	2
	Haiyang_shotgun,9484 - 9486	K.LCYVALDFEQEMATAASSSSLEK.S	2551.8	0.4027	2	1	3.1727	0.4688	956	1	18|44	1	2
	Haiyang_shotgun,9619	K.LCYVALDFEQEMATAASSSSLEK.S	2551.8	0.0027	2	1	2.6662	0.4096	1205	1	19|44	1	2
	Haiyang_shotgun,9800	K.LCYVALDFEQEMATAASSSSLEK.S	2551.8	-2.7473	2	1	4.8488	0.6564	2288.2	1	26|44	1	2
	Haiyang_shotgun,9918	K.LCYVALDFEQEMATAASSSSLEK.S	2551.8	-0.4173	2	1	2.553	0.4025	565.3	1	15|44	1	2
	Haiyang_shotgun,10002	K.LCYVALDFEQEMATAASSSSLEK.S	2551.8	-2.2173	2	1	4.8332	0.6128	1979.5	1	25|44	1	2
	Haiyang_shotgun,10078	K.LCYVALDFEQEMATAASSSSLEK.S	2551.8	0.2427	2	1	3.0539	0.3899	1681.4	1	22|44	1	2
	Haiyang_shotgun,10216	K.LCYVALDFEQEMATAASSSSLEK.S	2551.8	0.2627	2	1	3.0601	0.4706	1223	1	19|44	1	2
	Haiyang_shotgun,10366	K.LCYVALDFEQEMATAASSSSLEK.S	2551.8	-0.0073	2	1	2.8047	0.1435	623.5	1	16|44	1	2
	Haiyang_shotgun,10586	K.LCYVALDFEQEMATAASSSSLEK.S	2551.8	0.0827	2	1	2.4456	0.4261	1362	1	22|44	1	2
	Haiyang_shotgun,10603	K.LCYVALDFEQEMATAASSSSLEK.S	2551.8	-1.1473	2	1	4.9156	0.6369	1888	1	24|44	1	2
	Haiyang_shotgun,10755	K.LCYVALDFEQEMATAASSSSLEK.S	2551.8	-1.0373	2	1	4.2032	0.5604	1833.6	1	23|44	1	2
	Haiyang_shotgun,10992	K.LCYVALDFEQEMATAASSSSLEK.S	2551.8	-0.3573	2	1	3.07	0.4249	1628.7	1	21|44	1	2
	Haiyang_shotgun,11071	K.LCYVALDFEQEMATAASSSSLEK.S	2551.8	-1.3173	2	1	4.8112	0.62	1621	1	21|44	1	2
	Haiyang_shotgun,11187	K.LCYVALDFEQEMATAASSSSLEK.S	2551.8	-1.2373	2	1	3.7633	0.5936	1808	1	23|44	1	2
	Haiyang_shotgun,11196	K.LCYVALDFEQEMATAASSSSLEK.S	2551.8	0.3127	2	1	3.7235	0.5684	788.8	1	18|44	1	2
	Haiyang_shotgun,11418	K.LCYVALDFEQEMATAASSSSLEK.S	2551.8	-0.2573	2	1	4.1143	0.6186	1564.9	1	22|44	1	2
	Haiyang_shotgun,11664	K.LCYVALDFEQEMATAASSSSLEK.S	2551.8	-0.3173	2	1	3.6081	0.5905	1486.3	1	21|44	1	2
	Haiyang_shotgun,3414	K.SYELPDGQVITIGNER.F	1791.94	0.8206	2	1	4.2799	0.4811	1337.6	1	23|30	2	4
	Haiyang_shotgun,3422	K.SYELPDGQVITIGNER.F	1791.94	0.9206	2	1	4.4617	0.5561	1270.8	1	22|30	2	4
	Haiyang_shotgun,3434	K.SYELPDGQVITIGNER.F	1791.94	-2.1194	2	1	4.5959	0.4458	1319.8	1	23|30	2	4
	Haiyang_shotgun,3442	K.SYELPDGQVITIGNER.F	1791.94	1.1606	1	1	2.5744	0.471	240.5	1	14|30	2	4
	Haiyang_shotgun,3446	K.SYELPDGQVITIGNER.F	1791.94	0.2206	1	1	2.1366	0.2089	216.3	1	14|30	2	4
	Haiyang_shotgun,2254	R.AVFPSIVGRPR.H	1199.43	0.8309	2	1	2.4912	0.2981	555.8	1	14|20	2	4
	Haiyang_shotgun,2258	R.AVFPSIVGRPR.H	1199.43	0.4909	2	1	2.6251	0.3211	490.1	1	13|20	2	4
	Haiyang_shotgun,3034	R.DLTDYLMK.I	999.164	0.9139	1	1	1.9704	0.1444	600.1	1	10|14	2	4
	Haiyang_shotgun,4238	R.TTGIVMDSGDGVTHTVPIYEGYALPHAILR.L	3185.6	0.7299	2	1	3.7837	0.5697	321.8	1	18|58	1	2
	Haiyang_shotgun,4252	R.TTGIVMDSGDGVTHTVPIYEGYALPHAILR.L	3185.6	0.0999	2	1	4.2619	0.6573	454.9	1	21|58	1	2
	Haiyang_shotgun,4262	R.TTGIVMDSGDGVTHTVPIYEGYALPHAILR.L	3185.6	-0.0701	3	1	6.5796	0.6715	1584.7	1	37|116	1	2
	Haiyang_shotgun,2754	R.VAPEEHPVLLTEAPLNPK.A	1955.24	0.9642	2	1	4.7262	0.357	1088.3	1	23|34	1	2
	Haiyang_shotgun,2758	R.VAPEEHPVLLTEAPLNPK.A	1955.24	-0.0258	2	1	4.6112	0.3445	1181	1	24|34	1	2
	Haiyang_shotgun,2795	R.VAPEEHPVLLTEAPLNPK.A	1955.24	1.0342	1	1	4.4739	0.2087	658.2	1	18|34	1	2
$4-1		27	9	0.4392	49670.8	4.78	IPI:IPI00197579.1|SWISS-PROT:P05218|TREMBL:Q6P9X8|REFSEQ_NP:NP_775125|ENSEMBL:ENSRNOP00000001095 Tax_Id=10116 TUBULIN BETA-5 CHAIN
	Haiyang_shotgun,3934	K.FWEVISDEHGIDPTGTYHGDSDLQLDR.I	3104.25	-0.9038	2	1	3.2369	0.4105	211.3	1	14|52	1	1
	Haiyang_shotgun,4755	K.GHYTEGAELVDSVLDVVR.K	1960.13	-0.1554	1	1	4.0809	0.4862	941.6	1	19|34	1	1
	Haiyang_shotgun,4759	K.GHYTEGAELVDSVLDVVR.K	1960.13	0.6546	2	1	7.0121	0.598	4017.8	1	29|34	1	1
	Haiyang_shotgun,4763	K.GHYTEGAELVDSVLDVVR.K	1960.13	0.0246	1	1	3.7623	0.3849	575.8	1	16|34	1	1
	Haiyang_shotgun,4764	K.GHYTEGAELVDSVLDVVR.K	1960.13	1.1746	2	1	6.8903	0.5995	2773.7	1	26|34	1	1
	Haiyang_shotgun,4783	K.GHYTEGAELVDSVLDVVR.K	1960.13	2.4646	1	1	2.8818	0.5004	546.3	1	15|34	1	1
	Haiyang_shotgun,5283	K.LTTPTYGDLNHLVSATMSGVTTCLR.F	2710.05	2.0413	2	1	4.4139	0.5953	936.3	1	20|48	1	1
	Haiyang_shotgun,5286	K.LTTPTYGDLNHLVSATMSGVTTCLR.F	2710.05	0.9413	2	1	4.6643	0.528	1294.1	1	23|48	1	1
	Haiyang_shotgun,5115	K.MAVTFIGNSTAIQELFK.R	1871.19	-2.6793	1	1	1.9586	0.4313	69.5	1	10|32	1	1
	Haiyang_shotgun,5136	K.MAVTFIGNSTAIQELFK.R	1871.19	1.1207	2	1	2.7579	0.2889	619.7	1	14|32	1	1
	Haiyang_shotgun,3910	K.NSSYFVEWIPNNVK.V	1697.87	0.3421	1	1	2.0467	0.3318	180.1	1	10|26	1	1
	Haiyang_shotgun,3922	K.NSSYFVEWIPNNVK.V	1697.87	0.2221	2	1	4.2544	0.4768	798.5	1	17|26	1	1
	Haiyang_shotgun,3926	K.NSSYFVEWIPNNVK.V	1697.87	0.2021	1	1	2.2489	0.2871	276	1	11|26	1	1
	Haiyang_shotgun,5979	K.VSDTVVEPYNATLSVHQLVENTDETYCIDNEALYDICFR.T	4595.92	1.4196	3	1	4.0091	0.433	423.8	1	28|152	1	1
	Haiyang_shotgun,6532	K.VSDTVVEPYNATLSVHQLVENTDETYCIDNEALYDICFR.T	4595.92	-1.2204	3	1	3.8879	0.4929	334.2	1	29|152	1	1
	Haiyang_shotgun,7186	K.VSDTVVEPYNATLSVHQLVENTDETYCIDNEALYDICFR.T	4595.92	-0.6704	3	1	4.6431	0.6169	666.1	1	36|152	1	1
	Haiyang_shotgun,7228	K.VSDTVVEPYNATLSVHQLVENTDETYCIDNEALYDICFR.T	4595.92	-1.7104	3	1	4.4205	0.4273	575.8	1	32|152	1	1
	Haiyang_shotgun,7720	K.VSDTVVEPYNATLSVHQLVENTDETYCIDNEALYDICFR.T	4595.92	-2.0904	3	1	5.5178	0.5693	484.1	1	32|152	1	1
	Haiyang_shotgun,7736	K.VSDTVVEPYNATLSVHQLVENTDETYCIDNEALYDICFR.T	4595.92	-1.0804	3	1	4.4635	0.5701	696.4	1	35|152	1	1
	Haiyang_shotgun,8122	K.VSDTVVEPYNATLSVHQLVENTDETYCIDNEALYDICFR.T	4595.92	-1.0404	3	1	4.9108	0.5275	553.5	1	34|152	1	1
	Haiyang_shotgun,4170	R.ALTVPELTQQVFDAK.N	1660.89	0.6333	2	1	3.704	0.5239	545.7	1	19|28	1	1
	Haiyang_shotgun,4174	R.ALTVPELTQQVFDAK.N	1660.89	0.1433	2	1	3.9953	0.4564	545.9	1	19|28	1	1
	Haiyang_shotgun,4180	R.ALTVPELTQQVFDAK.N	1660.89	0.0533	1	1	2.2123	0.1547	354.6	1	12|28	1	1
	Haiyang_shotgun,4195	R.ALTVPELTQQVFDAK.N	1660.89	-0.1367	1	1	2.1028	0.2331	356.4	1	12|28	1	1
	Haiyang_shotgun,4368	R.LHFFMPGFAPLTSR.G	1621.93	-0.4197	2	1	3.4861	0.4657	811.3	1	18|26	1	1
	Haiyang_shotgun,4687	R.SGPFGQIFRPDNFVFGQSGAGNNWAK.G	2800.04	1.0596	2	1	4.7313	0.4924	1050.1	1	22|50	1	1
	Haiyang_shotgun,4703	R.SGPFGQIFRPDNFVFGQSGAGNNWAK.G	2800.04	-0.2604	2	1	4.7974	0.4368	991.6	1	22|50	1	1
$5-1		27	8	0.2553	52174	5.04	IPI:IPI00339167.1|TREMBL:Q6P6G6;Q6P9V9|REFSEQ_XP:XP_217040|ENSEMBL:ENSRNOP00000006382 Tax_Id=10116 ALPHA-TUBULIN
	Haiyang_shotgun,2203	K.DVNAAIATIK.T	1016.17	0.5842	1	1	1.9678	0.3891	323.6	1	11|18	1	1
	Haiyang_shotgun,2207	K.DVNAAIATIK.T	1016.17	0.5342	1	1	2.205	0.4133	346.3	1	11|18	1	1
	Haiyang_shotgun,3555	K.EIIDLVLDR.I	1086.26	0.6345	1	1	1.9857	0.2724	196.2	1	11|16	1	1
	Haiyang_shotgun,3698	K.TIGGGDDSFNTFFSETGAGK.H	2009.08	1.3962	2	1	5.0962	0.6654	2038.9	1	25|38	1	1
	Haiyang_shotgun,3704	K.TIGGGDDSFNTFFSETGAGK.H	2009.08	-0.4538	2	1	5.2029	0.6706	1302.1	1	21|38	1	1
	Haiyang_shotgun,3106	K.VGINYQPPTVVPGGDLAK.V	1826.09	-0.2735	2	1	2.6176	0.3976	410.7	1	18|34	1	1
	Haiyang_shotgun,3114	K.VGINYQPPTVVPGGDLAK.V	1826.09	-1.6535	2	1	3.1859	0.4071	348.8	1	16|34	1	1
	Haiyang_shotgun,4138	R.AVFVDLEPTVIDEVR.T	1702.93	0.8101	2	1	4.7286	0.421	1061	1	21|28	1	1
	Haiyang_shotgun,4146	R.AVFVDLEPTVIDEVR.T	1702.93	0.5101	2	1	4.808	0.4004	1012.7	1	21|28	1	1
	Haiyang_shotgun,4152	R.AVFVDLEPTVIDEVR.T	1702.93	-1.9099	1	1	2.6357	0.343	241.7	1	14|28	1	1
	Haiyang_shotgun,4970	R.FDGALNVDLTEFQTNLVPYPR.I	2410.67	0.5071	2	1	5.0184	0.4973	982.4	1	21|40	1	1
	Haiyang_shotgun,4974	R.FDGALNVDLTEFQTNLVPYPR.I	2410.67	-0.0429	2	1	5.1255	0.5216	1141.3	1	21|40	1	1
	Haiyang_shotgun,6274	R.FDGALNVDLTEFQTNLVPYPR.I	2410.67	-1.3829	2	1	2.2914	0.3561	203.7	1	12|40	1	1
	Haiyang_shotgun,6942	R.FDGALNVDLTEFQTNLVPYPR.I	2410.67	-2.7829	2	1	3.7464	0.547	879.4	1	17|40	1	1
	Haiyang_shotgun,7248	R.FDGALNVDLTEFQTNLVPYPR.I	2410.67	-0.5429	2	1	2.7919	0.4455	515.9	1	15|40	1	1
	Haiyang_shotgun,7291	R.FDGALNVDLTEFQTNLVPYPR.I	2410.67	-2.3229	2	1	2.9958	0.4845	434.6	1	15|40	1	1
	Haiyang_shotgun,8700	R.FDGALNVDLTEFQTNLVPYPR.I	2410.67	-2.0329	2	1	2.6437	0.3659	304.7	1	12|40	1	1
	Haiyang_shotgun,9079	R.FDGALNVDLTEFQTNLVPYPR.I	2410.67	-2.6929	2	1	2.8179	0.5386	720.9	1	16|40	1	1
	Haiyang_shotgun,10088	R.FDGALNVDLTEFQTNLVPYPR.I	2410.67	-1.5929	2	1	2.6751	0.3983	375.9	1	12|40	1	1
	Haiyang_shotgun,10135	R.FDGALNVDLTEFQTNLVPYPR.I	2410.67	0.4471	2	1	2.5883	0.4075	336.3	1	14|40	1	1
	Haiyang_shotgun,10715	R.FDGALNVDLTEFQTNLVPYPR.I	2410.67	-2.9229	2	1	2.2346	0.3825	266.8	1	11|40	1	1
	Haiyang_shotgun,11479	R.FDGALNVDLTEFQTNLVPYPR.I	2410.67	-2.5829	2	1	2.3512	0.3454	315.6	1	12|40	1	1
	Haiyang_shotgun,2463	R.NLDIERPTYTNLNR.L	1719.88	0.1509	2	1	3.0801	0.1045	490.6	1	15|26	1	1
	Haiyang_shotgun,3968	R.SIQFVDWCPTGFK.V	1585.78	1.4184	1	1	2.3909	0.3724	397.5	1	12|24	1	1
	Haiyang_shotgun,3974	R.SIQFVDWCPTGFK.V	1585.78	0.5184	2	1	4.4674	0.4901	1006.9	1	17|24	1	1
	Haiyang_shotgun,3978	R.SIQFVDWCPTGFK.V	1585.78	0.3984	2	1	4.3897	0.4702	1180.3	1	18|24	1	1
	Haiyang_shotgun,3984	R.SIQFVDWCPTGFK.V	1585.78	0.0184	1	1	3.246	0.4256	600.9	1	14|24	1	1
$6-1		17	8	0.2493	42051.1	5.23	IPI:IPI00189813.1|SWISS-PROT:P68136|REFSEQ_NP:NP_062085|ENSEMBL:ENSRNOP00000024084 Tax_Id=10116 ACTIN, ALPHA SKELETAL MUSCLE
$6-2		17	8	0.1797	57684	6.79	IPI:IPI00194087.2|SWISS-PROT:P68035|REFSEQ_XP:XP_215801|ENSEMBL:ENSRNOP00000011773 Tax_Id=10116 SIMILAR TO ACTIN, ALPHA, CARDIAC
	Haiyang_shotgun,1372	K.AGFAGDDAPR.A	977.014	-0.4565	1	1	1.936	0.2272	496.4	1	12|18	2	4
	Haiyang_shotgun,1227	K.DSYVGDEAQSK.R	1199.21	-0.023	1	1	2.3499	0.4515	576.9	1	14|20	2	4
	Haiyang_shotgun,1230	K.DSYVGDEAQSK.R	1199.21	-0.293	1	1	2.4544	0.4564	390.3	1	11|20	2	4
	Haiyang_shotgun,2102	K.EITALAPSTMK.I	1162.38	0.5427	1	1	2.2528	0.2473	328.8	1	12|20	2	4
	Haiyang_shotgun,2106	K.EITALAPSTMK.I	1162.38	1.0327	1	1	2.3627	0.2977	340.9	1	12|20	2	4
	Haiyang_shotgun,2198	K.IWHHTFYNELR.V	1516.69	0.9776	1	1	2.8719	0.3362	388.1	1	11|20	2	4
	Haiyang_shotgun,3414	K.SYELPDGQVITIGNER.F	1791.94	0.8206	2	1	4.2799	0.4811	1337.6	1	23|30	2	4
	Haiyang_shotgun,3422	K.SYELPDGQVITIGNER.F	1791.94	0.9206	2	1	4.4617	0.5561	1270.8	1	22|30	2	4
	Haiyang_shotgun,3434	K.SYELPDGQVITIGNER.F	1791.94	-2.1194	2	1	4.5959	0.4458	1319.8	1	23|30	2	4
	Haiyang_shotgun,3442	K.SYELPDGQVITIGNER.F	1791.94	1.1606	1	1	2.5744	0.471	240.5	1	14|30	2	4
	Haiyang_shotgun,3446	K.SYELPDGQVITIGNER.F	1791.94	0.2206	1	1	2.1366	0.2089	216.3	1	14|30	2	4
	Haiyang_shotgun,3183	K.YPIEHGIITNWDDMEK.I	1962.17	0.9024	2	1	3.9102	0.4	889.6	1	18|30	1	2
	Haiyang_shotgun,3187	K.YPIEHGIITNWDDMEK.I	1962.17	0.6724	2	1	4.2515	0.4522	1015.5	1	18|30	1	2
	Haiyang_shotgun,3211	K.YPIEHGIITNWDDMEK.I	1962.17	-2.7876	1	1	3.9377	0.4687	381.3	1	14|30	1	2
	Haiyang_shotgun,2254	R.AVFPSIVGRPR.H	1199.43	0.8309	2	1	2.4912	0.2981	555.8	1	14|20	2	4
	Haiyang_shotgun,2258	R.AVFPSIVGRPR.H	1199.43	0.4909	2	1	2.6251	0.3211	490.1	1	13|20	2	4
	Haiyang_shotgun,3034	R.DLTDYLMK.I	999.164	0.9139	1	1	1.9704	0.1444	600.1	1	10|14	2	4
$7-1		16	8	0.493	23397.5	10.03	IPI:IPI00195123.1|SWISS-PROT:Q06647|REFSEQ_NP:NP_620238|ENSEMBL:ENSRNOP00000002732 Tax_Id=10116 ATP SYNTHASE OLIGOMYCIN SENSITIVITY CONFERRAL PROTEIN, MITOCHONDRIAL PRECURSOR
	Haiyang_shotgun,4839	K.EKFSPLTANLMNLLAENGR.L	2119.43	-0.2687	2	1	2.464	0.2856	393.3	1	12|36	1	1
	Haiyang_shotgun,5138	K.FSPLTANLMNLLAENGR.L	1862.14	0.6239	2	1	4.785	0.3806	1505.7	1	21|32	1	1
	Haiyang_shotgun,5150	K.FSPLTANLMNLLAENGR.L	1862.14	-0.0161	2	1	4.4952	0.3911	1664.2	1	22|32	1	1
	Haiyang_shotgun,5164	K.FSPLTANLMNLLAENGR.L	1862.14	-0.1561	1	1	2.0616	0.1526	204.4	1	10|32	1	1
	Haiyang_shotgun,2619	K.LVRPPVQVYGIEGR.Y	1583.86	0.6201	2	1	2.9999	0.4932	456	1	16|26	1	1
	Haiyang_shotgun,2624	K.LVRPPVQVYGIEGR.Y	1583.86	0.3401	2	1	3.305	0.456	474.7	1	16|26	1	1
	Haiyang_shotgun,3538	K.VSLAVLNPYIK.R	1217.48	0.9129	1	1	2.5847	0.177	693.1	3	12|20	1	1
	Haiyang_shotgun,3562	K.VSLAVLNPYIK.R	1217.48	0.6329	2	1	3.505	0.3392	1563.3	1	17|20	1	1
	Haiyang_shotgun,4999	R.GEVPCTVTTAFPLDEAVLSELK.T	2377.67	1.877	2	1	4.2815	0.5919	713.4	1	21|42	1	1
	Haiyang_shotgun,5002	R.GEVPCTVTTAFPLDEAVLSELK.T	2377.67	0.987	2	1	4.555	0.5765	837.1	1	22|42	1	1
	Haiyang_shotgun,5035	R.GEVPCTVTTAFPLDEAVLSELK.T	2377.67	-2.783	2	1	3.7605	0.4519	513	1	18|42	1	1
	Haiyang_shotgun,5040	R.GEVPCTVTTAFPLDEAVLSELK.T	2377.67	-2.643	2	1	4.149	0.6402	595.1	1	19|42	1	1
	Haiyang_shotgun,4596	R.LGNTQGVISAFSTIMSVHR.G	2019.32	0.125	2	1	4.5236	0.5905	663	1	17|36	1	1
	Haiyang_shotgun,4599	R.LGNTQGVISAFSTIMSVHR.G	2019.32	0.625	2	1	4.4495	0.4677	1413.8	1	24|36	1	1
	Haiyang_shotgun,1500	R.VGQLLKDPK.V	998.202	0.432	2	1	2.2908	0.1056	190.8	36	10|16	1	1
	Haiyang_shotgun,1874	R.YATALYSAASK.Q	1146.28	-0.3248	1	1	2.0433	0.361	627.9	1	13|20	1	1
$8-1		16	7	0.1704	82512.8	9.11	IPI:IPI00212622.1|SWISS-PROT:Q64428|TREMBL:Q99521|REFSEQ_NP:NP_570839|ENSEMBL:ENSRNOP00000014957 Tax_Id=10116 TRIFUNCTIONAL ENZYME ALPHA SUBUNIT, MITOCHONDRIAL PRECURSOR
	Haiyang_shotgun,5854	K.EVQSEFVEVMNEIWANDQIR.S	2437.67	0.9412	2	1	5.1883	0.5646	1559.5	1	23|38	1	1
	Haiyang_shotgun,5858	K.EVQSEFVEVMNEIWANDQIR.S	2437.67	1.0112	2	1	5.0747	0.5622	1621.3	1	22|38	1	1
	Haiyang_shotgun,5860 - 5862	K.EVQSEFVEVMNEIWANDQIR.S	2437.67	-2.7788	2	1	6.0837	0.5862	1500.9	1	23|38	1	1
	Haiyang_shotgun,7080	K.KLDALTTGFGFPVGAATLADEVGIDVAQHVAEDLGK.A	3628.04	1.162	2	1	4.289	0.6409	704.7	1	21|70	1	1
	Haiyang_shotgun,7086	K.KLDALTTGFGFPVGAATLADEVGIDVAQHVAEDLGK.A	3628.04	-1.158	3	1	7.3371	0.7064	3246.1	1	50|140	1	1
	Haiyang_shotgun,7090	K.KLDALTTGFGFPVGAATLADEVGIDVAQHVAEDLGK.A	3628.04	-0.528	3	1	8.8405	0.6801	3361.1	1	48|140	1	1
	Haiyang_shotgun,7091	K.KLDALTTGFGFPVGAATLADEVGIDVAQHVAEDLGK.A	3628.04	-1.218	2	1	4.0744	0.6311	493.3	1	20|70	1	1
	Haiyang_shotgun,5203	K.NLNSEIDNILVNLR.L	1627.82	0.6449	2	1	4.8008	0.4632	2223	1	20|26	1	1
	Haiyang_shotgun,5207	K.NLNSEIDNILVNLR.L	1627.82	0.1749	2	1	4.9941	0.4332	2143.4	1	21|26	1	1
	Haiyang_shotgun,5656	K.TVLGVPEVLLGILPGAGGTQR.L	2048.42	0.9859	2	1	3.4382	0.3535	448.4	1	21|40	1	1
	Haiyang_shotgun,5670	K.TVLGVPEVLLGILPGAGGTQR.L	2048.42	-0.2141	2	1	4.1194	0.432	497.2	1	18|40	1	1
	Haiyang_shotgun,10784	K.TVQQLAILGAGLMGAGIAQVSVDK.G	2341.76	-2.2825	2	1	2.3152	0.2962	244.6	1	12|46	1	1
	Haiyang_shotgun,5218	R.KTVLGVPEVLLGILPGAGGTQR.L	2176.59	0.3788	2	1	3.7311	0.4708	687.5	1	20|42	1	1
	Haiyang_shotgun,4723	R.TIEYLEEVAVNFAK.G	1626.83	-2.0879	1	1	2.5844	0.3907	474.2	1	13|26	1	1
	Haiyang_shotgun,4739	R.TIEYLEEVAVNFAK.G	1626.83	-0.8179	1	1	2.3678	0.3163	505	1	12|26	1	1
	Haiyang_shotgun,4743	R.TIEYLEEVAVNFAK.G	1626.83	1.1821	1	1	2.0608	0.2998	630.8	1	13|26	1	1
$9-1		14	7	0.1278	101534	10.58	IPI:IPI00360052.1|REFSEQ_XP:XP_344596|ENSEMBL:ENSRNOP00000022931 Tax_Id=10116 SIMILAR TO CG31613-PA
	Haiyang_shotgun,5279	K.AMGIMNSFVNDIFER.I	1745.02	-0.5627	2	1	3.7326	0.5917	1040.9	1	17|28	1	1
	Haiyang_shotgun,5288	K.AMGIMNSFVNDIFER.I	1745.02	0.6973	2	1	4.6561	0.5872	1633.1	1	21|28	1	1
	Haiyang_shotgun,5302	K.AMGIMNSFVNDIFER.I	1745.02	1.0773	1	1	2.1756	0.3844	114.3	1	11|28	1	1
	Haiyang_shotgun,5470	K.AMGIMNSFVNDIFER.I	1745.02	-0.9927	1	1	1.9059	0.3856	154.2	3	9|28	1	1
	Haiyang_shotgun,2311	R.AGLQFPVGR.V	945.101	0.5609	1	1	2.0205	0.1559	282.2	1	10|16	7	18
	Haiyang_shotgun,2323	R.AGLQFPVGR.V	945.101	0.7009	2	1	2.9149	0.3355	886.5	1	14|16	7	18
	Haiyang_shotgun,2327	R.AGLQFPVGR.V	945.101	-0.0691	2	1	2.8079	0.3201	783.1	1	13|16	7	18
	Haiyang_shotgun,1008	R.DAVTYTEHAK.R	1135.21	1.3093	1	1	1.9414	0.2049	324.6	1	11|18	2	4
	Haiyang_shotgun,1998	R.DNIQGITKPAIR.R	1326.53	0.2578	2	1	3.1759	0.2784	985.3	1	15|22	2	4
	Haiyang_shotgun,6871	R.FQSSAVMALQEASEAYLVGLFEDTNLCAIHAK.R	3515.93	1.8486	3	1	5.9705	0.599	1070.8	1	33|124	1	1
	Haiyang_shotgun,6872	R.FQSSAVMALQEASEAYLVGLFEDTNLCAIHAK.R	3515.93	0.7086	2	1	3.284	0.5667	331.6	1	18|62	1	1
	Haiyang_shotgun,6876	R.FQSSAVMALQEASEAYLVGLFEDTNLCAIHAK.R	3515.93	1.0286	2	1	3.3786	0.5839	233.8	1	15|62	1	1
	Haiyang_shotgun,2556	R.NDEELNKLLGR.V	1301.43	-0.698	2	1	2.4539	0.2917	826.1	1	14|20	3	10
	Haiyang_shotgun,9218	R.VGAGAPVYLAAVLEYLTAEILELAGNAAR.D	2917.35	-0.4007	2	1	2.7164	0.452	236.8	1	12|56	3	10
$10-1		26	6	0.4293	20797.7	5.65	IPI:IPI00363395.2|SWISS-PROT:Q62636|TREMBL:O08814|REFSEQ_NP:NP_599173|ENSEMBL:ENSRNOP00000009511 Tax_Id=10116 RAS-RELATED PROTEIN RAP-1B
	Haiyang_shotgun,5339	K.INVNEIFYDLVR.Q	1495.7	0.1249	2	1	4.9792	0.5563	1987.8	1	20|22	2	2
	Haiyang_shotgun,5342	K.INVNEIFYDLVR.Q	1495.7	0.4149	2	1	5.0658	0.5539	2014.6	1	20|22	2	2
	Haiyang_shotgun,5344	K.INVNEIFYDLVR.Q	1495.7	0.9149	1	1	2.8765	0.2113	379.9	1	14|22	2	2
	Haiyang_shotgun,5350	K.INVNEIFYDLVR.Q	1495.7	0.9049	1	1	2.7716	0.3358	325.1	1	13|22	2	2
	Haiyang_shotgun,2026	K.LVVLGSGGVGK.S	986.191	0.8713	1	1	2.1874	0.4397	504.2	1	14|20	2	2
	Haiyang_shotgun,6603	K.NGQGFALVYSITAQSTFNDLQDLR.E	2659.89	0.3925	2	1	2.22	0.3683	288.2	1	11|46	2	2
	Haiyang_shotgun,6927	K.NGQGFALVYSITAQSTFNDLQDLR.E	2659.89	-2.7475	2	1	2.7246	0.402	451.8	1	15|46	2	2
	Haiyang_shotgun,6958	K.NGQGFALVYSITAQSTFNDLQDLR.E	2659.89	-1.4075	2	1	2.3971	0.4894	253.5	1	12|46	2	2
	Haiyang_shotgun,7251	K.NGQGFALVYSITAQSTFNDLQDLR.E	2659.89	-1.4675	2	1	2.3134	0.3275	202.7	2	11|46	2	2
	Haiyang_shotgun,7564	K.NGQGFALVYSITAQSTFNDLQDLR.E	2659.89	-0.8375	2	1	2.8058	0.5107	215.5	1	11|46	2	2
	Haiyang_shotgun,7786	K.NGQGFALVYSITAQSTFNDLQDLR.E	2659.89	-2.0775	2	1	3.1298	0.5094	456.9	1	15|46	2	2
	Haiyang_shotgun,7883	K.NGQGFALVYSITAQSTFNDLQDLR.E	2659.89	0.0825	2	1	2.8743	0.3735	382.7	1	13|46	2	2
	Haiyang_shotgun,7904	K.NGQGFALVYSITAQSTFNDLQDLR.E	2659.89	-0.0375	2	1	2.8788	0.5142	488.5	1	15|46	2	2
	Haiyang_shotgun,8324 - 8326	K.NGQGFALVYSITAQSTFNDLQDLR.E	2659.89	-0.7175	2	1	3.1049	0.4646	673.3	1	16|46	2	2
	Haiyang_shotgun,8594	K.NGQGFALVYSITAQSTFNDLQDLR.E	2659.89	0.0025	2	1	2.6478	0.3792	421.5	1	14|46	2	2
	Haiyang_shotgun,9392	K.NGQGFALVYSITAQSTFNDLQDLR.E	2659.89	-0.3375	2	1	2.2215	0.2311	270.7	1	12|46	2	2
	Haiyang_shotgun,9974	K.NGQGFALVYSITAQSTFNDLQDLR.E	2659.89	-1.3875	2	1	2.8567	0.4943	356.8	1	14|46	2	2
	Haiyang_shotgun,10176	K.NGQGFALVYSITAQSTFNDLQDLR.E	2659.89	-1.0875	2	1	3.4628	0.5867	619	1	17|46	2	2
	Haiyang_shotgun,11099	K.NGQGFALVYSITAQSTFNDLQDLR.E	2659.89	-2.5875	2	1	3.3646	0.53	543.6	1	15|46	2	2
	Haiyang_shotgun,11380	K.NGQGFALVYSITAQSTFNDLQDLR.E	2659.89	-1.0275	2	1	2.8996	0.514	538.9	1	16|46	2	2
	Haiyang_shotgun,10387	K.SALTVQFVQGIFVEK.Y	1666.94	-1.0874	2	1	2.2171	0.431	646.9	1	14|28	2	2
	Haiyang_shotgun,10463	K.SALTVQFVQGIFVEK.Y	1666.94	-0.5074	2	1	2.6961	0.2251	894	1	15|28	2	2
	Haiyang_shotgun,4716	K.SKINVNEIFYDLVR.Q	1710.96	-1.8145	1	1	2.9637	0.3974	242.7	1	14|26	2	2
	Haiyang_shotgun,4738	K.SKINVNEIFYDLVR.Q	1710.96	1.3255	2	1	3.4361	0.4791	449.7	1	15|26	2	2
	Haiyang_shotgun,4752	K.SKINVNEIFYDLVR.Q	1710.96	0.5255	2	1	2.8202	0.4293	494.4	1	18|26	2	2
	Haiyang_shotgun,2695	R.VKDTDDVPMILVGNK.C	1644.92	-0.2544	1	1	3.064	0.4331	670	1	14|28	1	1
$11-1		26	6	0.4293	20987.1	6.39	IPI:IPI00187747.1|SWISS-PROT:P62836|TREMBL:O08813|REFSEQ_NP:NP_001005765|ENSEMBL:ENSRNOP00000021043 Tax_Id=10116 RAS-RELATED PROTEIN RAP-1A
	Haiyang_shotgun,5339	K.INVNEIFYDLVR.Q	1495.7	0.1249	2	1	4.9792	0.5563	1987.8	1	20|22	2	2
	Haiyang_shotgun,5342	K.INVNEIFYDLVR.Q	1495.7	0.4149	2	1	5.0658	0.5539	2014.6	1	20|22	2	2
	Haiyang_shotgun,5344	K.INVNEIFYDLVR.Q	1495.7	0.9149	1	1	2.8765	0.2113	379.9	1	14|22	2	2
	Haiyang_shotgun,5350	K.INVNEIFYDLVR.Q	1495.7	0.9049	1	1	2.7716	0.3358	325.1	1	13|22	2	2
	Haiyang_shotgun,2026	K.LVVLGSGGVGK.S	986.191	0.8713	1	1	2.1874	0.4397	504.2	1	14|20	2	2
	Haiyang_shotgun,6603	K.NGQGFALVYSITAQSTFNDLQDLR.E	2659.89	0.3925	2	1	2.22	0.3683	288.2	1	11|46	2	2
	Haiyang_shotgun,6927	K.NGQGFALVYSITAQSTFNDLQDLR.E	2659.89	-2.7475	2	1	2.7246	0.402	451.8	1	15|46	2	2
	Haiyang_shotgun,6958	K.NGQGFALVYSITAQSTFNDLQDLR.E	2659.89	-1.4075	2	1	2.3971	0.4894	253.5	1	12|46	2	2
	Haiyang_shotgun,7251	K.NGQGFALVYSITAQSTFNDLQDLR.E	2659.89	-1.4675	2	1	2.3134	0.3275	202.7	2	11|46	2	2
	Haiyang_shotgun,7564	K.NGQGFALVYSITAQSTFNDLQDLR.E	2659.89	-0.8375	2	1	2.8058	0.5107	215.5	1	11|46	2	2
	Haiyang_shotgun,7786	K.NGQGFALVYSITAQSTFNDLQDLR.E	2659.89	-2.0775	2	1	3.1298	0.5094	456.9	1	15|46	2	2
	Haiyang_shotgun,7883	K.NGQGFALVYSITAQSTFNDLQDLR.E	2659.89	0.0825	2	1	2.8743	0.3735	382.7	1	13|46	2	2
	Haiyang_shotgun,7904	K.NGQGFALVYSITAQSTFNDLQDLR.E	2659.89	-0.0375	2	1	2.8788	0.5142	488.5	1	15|46	2	2
	Haiyang_shotgun,8324 - 8326	K.NGQGFALVYSITAQSTFNDLQDLR.E	2659.89	-0.7175	2	1	3.1049	0.4646	673.3	1	16|46	2	2
	Haiyang_shotgun,8594	K.NGQGFALVYSITAQSTFNDLQDLR.E	2659.89	0.0025	2	1	2.6478	0.3792	421.5	1	14|46	2	2
	Haiyang_shotgun,9392	K.NGQGFALVYSITAQSTFNDLQDLR.E	2659.89	-0.3375	2	1	2.2215	0.2311	270.7	1	12|46	2	2
	Haiyang_shotgun,9974	K.NGQGFALVYSITAQSTFNDLQDLR.E	2659.89	-1.3875	2	1	2.8567	0.4943	356.8	1	14|46	2	2
	Haiyang_shotgun,10176	K.NGQGFALVYSITAQSTFNDLQDLR.E	2659.89	-1.0875	2	1	3.4628	0.5867	619	1	17|46	2	2
	Haiyang_shotgun,11099	K.NGQGFALVYSITAQSTFNDLQDLR.E	2659.89	-2.5875	2	1	3.3646	0.53	543.6	1	15|46	2	2
	Haiyang_shotgun,11380	K.NGQGFALVYSITAQSTFNDLQDLR.E	2659.89	-1.0275	2	1	2.8996	0.514	538.9	1	16|46	2	2
	Haiyang_shotgun,10387	K.SALTVQFVQGIFVEK.Y	1666.94	-1.0874	2	1	2.2171	0.431	646.9	1	14|28	2	2
	Haiyang_shotgun,10463	K.SALTVQFVQGIFVEK.Y	1666.94	-0.5074	2	1	2.6961	0.2251	894	1	15|28	2	2
	Haiyang_shotgun,4716	K.SKINVNEIFYDLVR.Q	1710.96	-1.8145	1	1	2.9637	0.3974	242.7	1	14|26	2	2
	Haiyang_shotgun,4738	K.SKINVNEIFYDLVR.Q	1710.96	1.3255	2	1	3.4361	0.4791	449.7	1	15|26	2	2
	Haiyang_shotgun,4752	K.SKINVNEIFYDLVR.Q	1710.96	0.5255	2	1	2.8202	0.4293	494.4	1	18|26	2	2
	Haiyang_shotgun,2707	R.VKDTEDVPMILVGNK.C	1658.94	0.5223	2	1	4.3843	0.4844	1499.2	1	21|28	1	1
$12-1		9	6	0.2349	33545.5	10.74	IPI:IPI00231609.5|TREMBL:Q6P790|ENSEMBL:ENSRNOP00000005564 Tax_Id=10116 RPL6 PROTEIN
$12-2		9	6	0.2349	33561.6	10.74	IPI:IPI00390343.2|SWISS-PROT:P21533|REFSEQ_NP:NP_446423|ENSEMBL:ENSRNOP00000038065 Tax_Id=10116 60S RIBOSOMAL PROTEIN L6
	Haiyang_shotgun,1740 - 1742	K.FVIATSTK.V	867.025	0.6152	1	1	1.9427	0.2266	612.3	1	12|14	1	2
	Haiyang_shotgun,1836	K.HLTDAYFK.K	995.114	0.5236	1	1	2.1323	0.4127	593.3	1	11|14	1	2
	Haiyang_shotgun,4563	K.QLGSGLLLVTGPLALNR.V	1723.05	-0.2359	2	1	4.0602	0.5345	868.9	1	17|32	1	2
	Haiyang_shotgun,4570	K.QLGSGLLLVTGPLALNR.V	1723.05	0.1041	2	1	5.1359	0.5797	1465.1	1	22|32	1	2
	Haiyang_shotgun,2451	R.SQFSLTNGMYPHK.L	1510.7	1.09	2	1	2.7254	0.3668	696.6	1	15|24	1	2
	Haiyang_shotgun,2454	R.SQFSLTNGMYPHK.L	1510.7	0.97	2	1	2.5978	0.4487	656	1	15|24	1	2
	Haiyang_shotgun,5126	R.SSITPGTVLIILTGR.H	1528.82	0.9795	2	1	3.654	0.4394	731.3	1	18|28	1	2
	Haiyang_shotgun,5131	R.SSITPGTVLIILTGR.H	1528.82	0.2895	2	1	4.0686	0.5125	1064.9	1	22|28	1	2
	Haiyang_shotgun,1962	R.YYPTEDVPR.K	1140.23	-0.3025	1	1	2.2241	0.1948	305.3	2	10|16	1	2
$13-1		112	5	0.2584	32901.2	9.74	IPI:IPI00200466.1|SWISS-PROT:Q09073|REFSEQ_NP:NP_476443|ENSEMBL:ENSRNOP00000015913 Tax_Id=10116 ADP,ATP CARRIER PROTEIN 2
	Haiyang_shotgun,3319	K.DFLAGGVAAAISK.T	1220.4	-0.1995	1	1	2.8905	0.3034	801.1	1	15|24	1	1
	Haiyang_shotgun,3330	K.DFLAGGVAAAISK.T	1220.4	1.0105	1	1	2.7017	0.3807	619	1	14|24	1	1
	Haiyang_shotgun,3614	K.DFLAGGVAAAISK.T	1220.4	1.0605	1	1	2.4739	0.2121	753.2	1	13|24	1	1
	Haiyang_shotgun,9088	K.DFLAGGVAAAISK.T	1220.4	-1.0095	2	1	2.2333	0.2817	248.7	2	15|24	1	1
	Haiyang_shotgun,9707	K.DFLAGGVAAAISK.T	1220.4	-1.0395	2	1	2.3834	0.2663	325.9	1	16|24	1	1
	Haiyang_shotgun,1754	K.LLLQVQHASK.Q	1137.36	0.2378	2	1	2.3371	0.1657	708.2	1	13|18	1	1
	Haiyang_shotgun,1759	K.LLLQVQHASK.Q	1137.36	0.6678	2	1	2.4898	0.111	720.1	1	13|18	1	1
	Haiyang_shotgun,1762	K.LLLQVQHASK.Q	1137.36	0.8578	1	1	2.1199	0.2775	384.1	1	11|18	1	1
	Haiyang_shotgun,3103	R.KGTDIMYTGTLDCWR.K	1818.04	-1.0418	2	1	4.2899	0.4993	1647.1	1	21|28	1	1
	Haiyang_shotgun,5210	R.YFAGNLASGGAAGATSLCFVYPLDFAR.T	2798.1	-1.6947	2	1	4.5067	0.5345	1094.1	1	21|52	1	1
	Haiyang_shotgun,5222	R.YFAGNLASGGAAGATSLCFVYPLDFAR.T	2798.1	0.1153	2	1	4.7787	0.6463	1136.2	1	23|52	1	1
	Haiyang_shotgun,5366	R.YFAGNLASGGAAGATSLCFVYPLDFAR.T	2798.1	1.6153	2	1	3.5885	0.5149	732	1	19|52	1	1
	Haiyang_shotgun,5379	R.YFAGNLASGGAAGATSLCFVYPLDFAR.T	2798.1	0.3953	2	1	4.13	0.5551	993.8	1	21|52	1	1
	Haiyang_shotgun,5550	R.YFAGNLASGGAAGATSLCFVYPLDFAR.T	2798.1	0.2253	2	1	3.3872	0.5426	458.3	1	16|52	1	1
	Haiyang_shotgun,5555	R.YFAGNLASGGAAGATSLCFVYPLDFAR.T	2798.1	1.3453	2	1	2.5691	0.4421	430.5	1	14|52	1	1
	Haiyang_shotgun,5743	R.YFAGNLASGGAAGATSLCFVYPLDFAR.T	2798.1	-0.0747	2	1	2.3612	0.4307	350.4	1	14|52	1	1
	Haiyang_shotgun,5774	R.YFAGNLASGGAAGATSLCFVYPLDFAR.T	2798.1	1.6953	2	1	2.4883	0.4057	499.3	1	17|52	1	1
	Haiyang_shotgun,5800	R.YFAGNLASGGAAGATSLCFVYPLDFAR.T	2798.1	-1.4847	2	1	3.6313	0.4856	1033.6	1	19|52	1	1
	Haiyang_shotgun,5819	R.YFAGNLASGGAAGATSLCFVYPLDFAR.T	2798.1	0.7353	2	1	2.3412	0.3397	324	1	13|52	1	1
	Haiyang_shotgun,6031	R.YFAGNLASGGAAGATSLCFVYPLDFAR.T	2798.1	-0.7747	2	1	3.2784	0.4776	751.1	1	19|52	1	1
	Haiyang_shotgun,6034	R.YFAGNLASGGAAGATSLCFVYPLDFAR.T	2798.1	0.2953	2	1	2.414	0.2727	428.8	1	17|52	1	1
	Haiyang_shotgun,6055	R.YFAGNLASGGAAGATSLCFVYPLDFAR.T	2798.1	-2.7147	2	1	3.0462	0.5004	598.7	1	17|52	1	1
	Haiyang_shotgun,6280	R.YFAGNLASGGAAGATSLCFVYPLDFAR.T	2798.1	-0.6047	2	1	3.5019	0.4348	751.9	1	18|52	1	1
	Haiyang_shotgun,6427	R.YFAGNLASGGAAGATSLCFVYPLDFAR.T	2798.1	0.8253	2	1	3.0295	0.5285	790.8	1	19|52	1	1
	Haiyang_shotgun,6435	R.YFAGNLASGGAAGATSLCFVYPLDFAR.T	2798.1	0.4153	2	1	2.8191	0.5306	997.4	1	21|52	1	1
	Haiyang_shotgun,6592	R.YFAGNLASGGAAGATSLCFVYPLDFAR.T	2798.1	1.5553	2	1	2.3045	0.3134	653.2	1	18|52	1	1
	Haiyang_shotgun,6595	R.YFAGNLASGGAAGATSLCFVYPLDFAR.T	2798.1	-0.3747	2	1	3.8188	0.5901	1236.4	1	23|52	1	1
	Haiyang_shotgun,6747	R.YFAGNLASGGAAGATSLCFVYPLDFAR.T	2798.1	1.0353	2	1	4.0534	0.5972	954.1	1	21|52	1	1
	Haiyang_shotgun,6890	R.YFAGNLASGGAAGATSLCFVYPLDFAR.T	2798.1	0.8053	2	1	3.0374	0.5462	909	1	21|52	1	1
	Haiyang_shotgun,6907	R.YFAGNLASGGAAGATSLCFVYPLDFAR.T	2798.1	-1.9347	2	1	4.5193	0.6453	859.8	1	20|52	1	1
	Haiyang_shotgun,6910	R.YFAGNLASGGAAGATSLCFVYPLDFAR.T	2798.1	1.0853	2	1	3.3849	0.5243	1015.5	1	21|52	1	1
	Haiyang_shotgun,6979	R.YFAGNLASGGAAGATSLCFVYPLDFAR.T	2798.1	1.2453	2	1	3.1475	0.5519	586.6	1	17|52	1	1
	Haiyang_shotgun,7107	R.YFAGNLASGGAAGATSLCFVYPLDFAR.T	2798.1	0.3553	2	1	3.5201	0.5954	722.9	1	19|52	1	1
	Haiyang_shotgun,7148	R.YFAGNLASGGAAGATSLCFVYPLDFAR.T	2798.1	0.9053	2	1	3.734	0.6027	811	1	19|52	1	1
	Haiyang_shotgun,7215	R.YFAGNLASGGAAGATSLCFVYPLDFAR.T	2798.1	-2.4347	2	1	4.1222	0.5938	703.3	1	19|52	1	1
	Haiyang_shotgun,7224	R.YFAGNLASGGAAGATSLCFVYPLDFAR.T	2798.1	1.4653	2	1	2.8835	0.4337	774.7	1	20|52	1	1
	Haiyang_shotgun,7230	R.YFAGNLASGGAAGATSLCFVYPLDFAR.T	2798.1	-1.1347	2	1	3.847	0.4468	863.8	1	21|52	1	1
	Haiyang_shotgun,7372 - 7374	R.YFAGNLASGGAAGATSLCFVYPLDFAR.T	2798.1	0.3753	2	1	3.8624	0.5676	980.3	1	20|52	1	1
	Haiyang_shotgun,7511	R.YFAGNLASGGAAGATSLCFVYPLDFAR.T	2798.1	0.9353	2	1	3.3575	0.5247	696.4	1	19|52	1	1
	Haiyang_shotgun,7514	R.YFAGNLASGGAAGATSLCFVYPLDFAR.T	2798.1	1.1753	2	1	3.3892	0.4517	635.6	1	19|52	1	1
	Haiyang_shotgun,7566	R.YFAGNLASGGAAGATSLCFVYPLDFAR.T	2798.1	-1.9347	2	1	4.0212	0.6765	822.7	1	20|52	1	1
	Haiyang_shotgun,7654	R.YFAGNLASGGAAGATSLCFVYPLDFAR.T	2798.1	0.3353	2	1	3.3559	0.5426	1034.4	1	21|52	1	1
	Haiyang_shotgun,7666	R.YFAGNLASGGAAGATSLCFVYPLDFAR.T	2798.1	-0.9747	2	1	3.6993	0.6142	932.1	1	20|52	1	1
	Haiyang_shotgun,7667	R.YFAGNLASGGAAGATSLCFVYPLDFAR.T	2798.1	2.2253	2	1	2.8171	0.5282	415.9	1	15|52	1	1
	Haiyang_shotgun,7731	R.YFAGNLASGGAAGATSLCFVYPLDFAR.T	2798.1	2.2253	2	1	2.7132	0.382	477.9	1	15|52	1	1
	Haiyang_shotgun,7794	R.YFAGNLASGGAAGATSLCFVYPLDFAR.T	2798.1	1.0053	2	1	3.4975	0.5769	833.3	1	19|52	1	1
	Haiyang_shotgun,7799	R.YFAGNLASGGAAGATSLCFVYPLDFAR.T	2798.1	0.8453	2	1	3.4382	0.5685	573.8	1	18|52	1	1
	Haiyang_shotgun,7926	R.YFAGNLASGGAAGATSLCFVYPLDFAR.T	2798.1	-0.3147	2	1	3.7937	0.5905	687.5	1	18|52	1	1
	Haiyang_shotgun,7930	R.YFAGNLASGGAAGATSLCFVYPLDFAR.T	2798.1	1.0953	2	1	2.4897	0.4412	604.3	1	17|52	1	1
	Haiyang_shotgun,8062	R.YFAGNLASGGAAGATSLCFVYPLDFAR.T	2798.1	0.2853	2	1	3.1828	0.5026	697.2	1	19|52	1	1
	Haiyang_shotgun,8076	R.YFAGNLASGGAAGATSLCFVYPLDFAR.T	2798.1	-0.3047	2	1	4.0177	0.5765	820.9	1	19|52	1	1
	Haiyang_shotgun,8202	R.YFAGNLASGGAAGATSLCFVYPLDFAR.T	2798.1	-0.4747	2	1	3.3464	0.5064	984	1	20|52	1	1
	Haiyang_shotgun,8220	R.YFAGNLASGGAAGATSLCFVYPLDFAR.T	2798.1	2.1053	2	1	2.6979	0.2912	607.2	1	18|52	1	1
	Haiyang_shotgun,8299	R.YFAGNLASGGAAGATSLCFVYPLDFAR.T	2798.1	-0.9547	2	1	3.5883	0.5057	826.9	1	20|52	1	1
	Haiyang_shotgun,8346	R.YFAGNLASGGAAGATSLCFVYPLDFAR.T	2798.1	1.0753	2	1	2.6942	0.499	489.6	1	16|52	1	1
	Haiyang_shotgun,8351	R.YFAGNLASGGAAGATSLCFVYPLDFAR.T	2798.1	1.2253	2	1	2.8428	0.4245	629.5	1	18|52	1	1
	Haiyang_shotgun,8356	R.YFAGNLASGGAAGATSLCFVYPLDFAR.T	2798.1	-2.9147	2	1	4.6729	0.6149	1160	1	22|52	1	1
	Haiyang_shotgun,8427	R.YFAGNLASGGAAGATSLCFVYPLDFAR.T	2798.1	-2.2547	2	1	3.9944	0.6352	915.9	1	20|52	1	1
	Haiyang_shotgun,8474	R.YFAGNLASGGAAGATSLCFVYPLDFAR.T	2798.1	0.9253	2	1	3.4362	0.557	836.4	1	21|52	1	1
	Haiyang_shotgun,8478	R.YFAGNLASGGAAGATSLCFVYPLDFAR.T	2798.1	-2.1147	2	1	4.0866	0.6093	1233	1	21|52	1	1
	Haiyang_shotgun,8482	R.YFAGNLASGGAAGATSLCFVYPLDFAR.T	2798.1	-1.1647	2	1	3.7126	0.3958	643.7	1	18|52	1	1
	Haiyang_shotgun,8522	R.YFAGNLASGGAAGATSLCFVYPLDFAR.T	2798.1	1.8953	2	1	3.1192	0.4218	564	1	16|52	1	1
	Haiyang_shotgun,8614	R.YFAGNLASGGAAGATSLCFVYPLDFAR.T	2798.1	-1.0047	2	1	3.82	0.5527	851	1	19|52	1	1
	Haiyang_shotgun,8635	R.YFAGNLASGGAAGATSLCFVYPLDFAR.T	2798.1	-1.1147	2	1	3.8168	0.5884	645.1	1	18|52	1	1
	Haiyang_shotgun,8654	R.YFAGNLASGGAAGATSLCFVYPLDFAR.T	2798.1	-0.1447	2	1	4.1174	0.5223	1220.2	1	22|52	1	1
	Haiyang_shotgun,8779	R.YFAGNLASGGAAGATSLCFVYPLDFAR.T	2798.1	1.6553	2	1	3.3929	0.4495	514.6	1	16|52	1	1
	Haiyang_shotgun,8790	R.YFAGNLASGGAAGATSLCFVYPLDFAR.T	2798.1	1.1553	2	1	2.9785	0.4668	1116.4	1	21|52	1	1
	Haiyang_shotgun,8915	R.YFAGNLASGGAAGATSLCFVYPLDFAR.T	2798.1	0.6753	2	1	2.9626	0.4626	590.9	1	17|52	1	1
	Haiyang_shotgun,8918	R.YFAGNLASGGAAGATSLCFVYPLDFAR.T	2798.1	-0.1547	2	1	4.4899	0.6091	1117.1	1	22|52	1	1
	Haiyang_shotgun,9044	R.YFAGNLASGGAAGATSLCFVYPLDFAR.T	2798.1	0.9553	2	1	3.1384	0.5347	372	1	15|52	1	1
	Haiyang_shotgun,9178	R.YFAGNLASGGAAGATSLCFVYPLDFAR.T	2798.1	0.4153	2	1	3.1053	0.4313	521.9	1	18|52	1	1
	Haiyang_shotgun,9182	R.YFAGNLASGGAAGATSLCFVYPLDFAR.T	2798.1	1.8553	2	1	2.7045	0.4773	661.1	1	18|52	1	1
	Haiyang_shotgun,9288	R.YFAGNLASGGAAGATSLCFVYPLDFAR.T	2798.1	-1.5047	2	1	4.0944	0.5991	987.2	1	21|52	1	1
	Haiyang_shotgun,9307	R.YFAGNLASGGAAGATSLCFVYPLDFAR.T	2798.1	-0.7947	2	1	3.4784	0.5398	1007.4	1	20|52	1	1
	Haiyang_shotgun,9430	R.YFAGNLASGGAAGATSLCFVYPLDFAR.T	2798.1	0.5753	2	1	3.5441	0.5891	729.8	1	19|52	1	1
	Haiyang_shotgun,9434	R.YFAGNLASGGAAGATSLCFVYPLDFAR.T	2798.1	1.0753	2	1	2.3186	0.167	226.6	2	12|52	1	1
	Haiyang_shotgun,9555	R.YFAGNLASGGAAGATSLCFVYPLDFAR.T	2798.1	-2.5947	2	1	4.4934	0.6647	978.2	1	21|52	1	1
	Haiyang_shotgun,9571	R.YFAGNLASGGAAGATSLCFVYPLDFAR.T	2798.1	-1.1147	2	1	3.5545	0.5361	660.8	1	18|52	1	1
	Haiyang_shotgun,9695	R.YFAGNLASGGAAGATSLCFVYPLDFAR.T	2798.1	-0.1647	2	1	3.1244	0.505	782.3	1	19|52	1	1
	Haiyang_shotgun,9698	R.YFAGNLASGGAAGATSLCFVYPLDFAR.T	2798.1	0.6753	2	1	3.2114	0.4929	704.6	1	18|52	1	1
	Haiyang_shotgun,9822	R.YFAGNLASGGAAGATSLCFVYPLDFAR.T	2798.1	0.5453	2	1	2.7221	0.448	373.8	1	14|52	1	1
	Haiyang_shotgun,9830	R.YFAGNLASGGAAGATSLCFVYPLDFAR.T	2798.1	1.1653	2	1	2.8186	0.4268	609.3	1	17|52	1	1
	Haiyang_shotgun,9887	R.YFAGNLASGGAAGATSLCFVYPLDFAR.T	2798.1	-2.8047	2	1	4.1426	0.5196	1062.9	1	22|52	1	1
	Haiyang_shotgun,9954	R.YFAGNLASGGAAGATSLCFVYPLDFAR.T	2798.1	0.6653	2	1	2.9135	0.4846	797.4	1	19|52	1	1
	Haiyang_shotgun,9986	R.YFAGNLASGGAAGATSLCFVYPLDFAR.T	2798.1	-2.7247	2	1	4.3099	0.6492	1041.8	1	21|52	1	1
	Haiyang_shotgun,10222	R.YFAGNLASGGAAGATSLCFVYPLDFAR.T	2798.1	0.9153	2	1	2.6871	0.48	674.1	1	17|52	1	1
	Haiyang_shotgun,10258	R.YFAGNLASGGAAGATSLCFVYPLDFAR.T	2798.1	-1.3547	2	1	4.6675	0.5844	842.1	1	21|52	1	1
	Haiyang_shotgun,10262	R.YFAGNLASGGAAGATSLCFVYPLDFAR.T	2798.1	1.2153	2	1	2.4098	0.4079	434.5	1	15|52	1	1
	Haiyang_shotgun,10407	R.YFAGNLASGGAAGATSLCFVYPLDFAR.T	2798.1	-0.8947	2	1	3.5558	0.557	879	1	21|52	1	1
	Haiyang_shotgun,10411	R.YFAGNLASGGAAGATSLCFVYPLDFAR.T	2798.1	0.3753	2	1	3.3827	0.5247	1047.6	1	19|52	1	1
	Haiyang_shotgun,10571	R.YFAGNLASGGAAGATSLCFVYPLDFAR.T	2798.1	1.0553	2	1	2.2672	0.427	382.8	1	15|52	1	1
	Haiyang_shotgun,10579	R.YFAGNLASGGAAGATSLCFVYPLDFAR.T	2798.1	-0.2247	2	1	3.7173	0.5995	1216.9	1	23|52	1	1
	Haiyang_shotgun,10766	R.YFAGNLASGGAAGATSLCFVYPLDFAR.T	2798.1	-0.2947	2	1	3.6832	0.5973	832.6	1	22|52	1	1
	Haiyang_shotgun,10922	R.YFAGNLASGGAAGATSLCFVYPLDFAR.T	2798.1	1.0253	2	1	3.0806	0.4564	715.3	1	18|52	1	1
	Haiyang_shotgun,10958	R.YFAGNLASGGAAGATSLCFVYPLDFAR.T	2798.1	0.4053	2	1	2.732	0.3688	560.3	1	17|52	1	1
	Haiyang_shotgun,10970	R.YFAGNLASGGAAGATSLCFVYPLDFAR.T	2798.1	0.5153	2	1	3.2713	0.5451	591.9	1	17|52	1	1
	Haiyang_shotgun,11119	R.YFAGNLASGGAAGATSLCFVYPLDFAR.T	2798.1	-0.2847	2	1	3.7577	0.5375	949.9	1	20|52	1	1
	Haiyang_shotgun,11226	R.YFAGNLASGGAAGATSLCFVYPLDFAR.T	2798.1	0.0753	2	1	4.1197	0.5838	1121.1	1	21|52	1	1
	Haiyang_shotgun,11308	R.YFAGNLASGGAAGATSLCFVYPLDFAR.T	2798.1	-0.6747	2	1	3.7236	0.563	937.8	1	21|52	1	1
	Haiyang_shotgun,11430	R.YFAGNLASGGAAGATSLCFVYPLDFAR.T	2798.1	0.1153	2	1	3.7878	0.6275	947	1	21|52	1	1
	Haiyang_shotgun,11631	R.YFAGNLASGGAAGATSLCFVYPLDFAR.T	2798.1	1.1753	2	1	2.8525	0.3614	692.3	1	17|52	1	1
	Haiyang_shotgun,11639	R.YFAGNLASGGAAGATSLCFVYPLDFAR.T	2798.1	1.2653	2	1	2.2887	0.4691	320.1	1	14|52	1	1
	Haiyang_shotgun,11775	R.YFAGNLASGGAAGATSLCFVYPLDFAR.T	2798.1	0.4653	2	1	2.9257	0.4426	736	1	19|52	1	1
	Haiyang_shotgun,11779	R.YFAGNLASGGAAGATSLCFVYPLDFAR.T	2798.1	-0.3947	2	1	3.9495	0.6257	748.1	1	19|52	1	1
	Haiyang_shotgun,12210	R.YFAGNLASGGAAGATSLCFVYPLDFAR.T	2798.1	-0.2947	2	1	3.5859	0.6622	1239.3	1	22|52	1	1
	Haiyang_shotgun,12391	R.YFAGNLASGGAAGATSLCFVYPLDFAR.T	2798.1	1.7853	2	1	2.235	0.3693	748.4	1	19|52	1	1
	Haiyang_shotgun,12415	R.YFAGNLASGGAAGATSLCFVYPLDFAR.T	2798.1	-1.9447	2	1	3.8124	0.5001	828	1	20|52	1	1
	Haiyang_shotgun,12418	R.YFAGNLASGGAAGATSLCFVYPLDFAR.T	2798.1	0.4353	2	1	3.1185	0.4995	880.3	1	20|52	1	1
	Haiyang_shotgun,4242	R.YFPTQALNFAFK.D	1447.66	-0.088	1	1	2.4522	0.3115	464.9	1	13|22	2	2
	Haiyang_shotgun,4244 - 4246	R.YFPTQALNFAFK.D	1447.66	0.552	2	1	3.3779	0.482	906.7	1	19|22	2	2
	Haiyang_shotgun,4247	R.YFPTQALNFAFK.D	1447.66	1.102	1	1	3.103	0.4092	664	1	15|22	2	2
	Haiyang_shotgun,4283	R.YFPTQALNFAFK.D	1447.66	-1.048	1	1	2.2291	0.2951	380	1	12|22	2	2
$14-1		8	5	0.1937	51414.4	9.5	IPI:IPI00198467.1|SWISS-PROT:Q60587|REFSEQ_NP:NP_598302|ENSEMBL:ENSRNOP00000014637 Tax_Id=10116 TRIFUNCTIONAL ENZYME BETA SUBUNIT, MITOCHONDRIAL PRECURSOR
	Haiyang_shotgun,7422	K.AGLTMNDIDAFEFHEAFSGQILANFK.A	2888.2	0.4037	2	1	2.3232	0.3154	267.3	1	12|50	1	1
	Haiyang_shotgun,5588	K.DVVDYIIFGTVIQEVK.T	1839.12	0.872	2	1	2.3449	0.2633	555.2	1	12|30	1	1
	Haiyang_shotgun,6159	K.DVVDYIIFGTVIQEVK.T	1839.12	-0.468	2	1	2.3395	0.2935	616	1	13|30	1	1
	Haiyang_shotgun,10191	K.DVVDYIIFGTVIQEVK.T	1839.12	-0.458	2	1	2.5009	0.3067	469.9	1	13|30	1	1
	Haiyang_shotgun,4378	K.FNIWGGSLSLGHPFGATGCR.L	2135.36	1.1942	2	1	2.22	0.2866	302	1	14|38	1	1
	Haiyang_shotgun,2928	K.KAQDEGHLSDIVPFKVPGK.D	2066.35	0.3866	2	1	3.5742	0.5049	765.8	1	17|36	1	1
	Haiyang_shotgun,3255	R.IPFLLSGTSYK.D	1226.45	0.5566	1	1	2.779	0.3888	533.1	1	15|20	1	1
	Haiyang_shotgun,3259	R.IPFLLSGTSYK.D	1226.45	0.9366	1	1	2.2777	0.1563	418.8	1	13|20	1	1
$15-1		8	5	0.4278	22126.8	10.09	IPI:IPI00214582.1|SWISS-PROT:P62083|REFSEQ_XP:XP_213053|ENSEMBL:ENSRNOP00000011545;ENSRNOP00000011333 Tax_Id=10116 40S RIBOSOMAL PROTEIN S7
	Haiyang_shotgun,4584	K.AIIIFVPVPQLK.S	1338.71	-2.3936	1	1	2.8825	0.221	473.2	1	14|22	1	1
	Haiyang_shotgun,5198	K.DVNFEFPEFQL.-	1385.5	0.0327	1	1	2.7717	0.1836	459.2	3	11|20	1	1
	Haiyang_shotgun,5206	K.DVNFEFPEFQL.-	1385.5	-0.6973	1	1	2.9191	0.2389	520.2	3	12|20	1	1
	Haiyang_shotgun,5211	K.DVNFEFPEFQL.-	1385.5	-0.6773	1	1	2.5907	0.2507	312.6	4	9|20	1	1
	Haiyang_shotgun,5440	K.IVKPNGEKPDEFESGISQALLELEMNSDLK.A	3332.72	-0.0651	2	1	2.5536	0.3637	310.6	1	17|58	1	1
	Haiyang_shotgun,1562	R.ELNITAAK.E	859.991	0.5611	1	1	1.9627	0.3418	128.1	1	8|14	1	1
	Haiyang_shotgun,5330	R.TLTAVHDAILEDLVFPSEIVGK.R	2368.71	-0.1785	2	1	5.5192	0.5859	1408.5	1	22|42	1	1
	Haiyang_shotgun,5335	R.TLTAVHDAILEDLVFPSEIVGK.R	2368.71	0.8615	2	1	5.3235	0.6297	1520.4	1	23|42	1	1
$16-1		7	5	0.1362	79412.4	5.65	IPI:IPI00358033.1|TREMBL:Q66HF1|REFSEQ_NP:NP_001005550|ENSEMBL:ENSRNOP00000015851 Tax_Id=10116 HYPOTHETICAL PROTEIN
	Haiyang_shotgun,10327	K.AVAAIAGGLVDAEALVALK.D	1753.08	0.387	2	1	2.5579	0.4006	274	3	11|36	1	1
	Haiyang_shotgun,4758	K.LVDQEFLADPLVPPQLTIK.D	2137.5	1.0247	2	1	3.9941	0.5325	711.2	1	22|36	1	1
	Haiyang_shotgun,4766	K.LVDQEFLADPLVPPQLTIK.D	2137.5	0.9547	2	1	2.781	0.4432	477.9	1	18|36	1	1
	Haiyang_shotgun,4595	R.ALSEIAGITLPYDTLDQVR.N	2076.34	-0.0834	2	1	3.8035	0.4639	487.8	1	18|36	1	1
	Haiyang_shotgun,4598	R.ALSEIAGITLPYDTLDQVR.N	2076.34	0.3366	2	1	3.6287	0.4365	705.4	1	20|36	1	1
	Haiyang_shotgun,4462	R.DDGAAILAAVSSIAQK.I	1530.71	0.786	2	1	5.3106	0.5736	2055.3	1	22|30	1	1
	Haiyang_shotgun,9342	R.SNYLLNTTIAGVEEADVVLLVGTNPR.F	2760.09	0.5734	2	1	2.3589	0.3417	233.8	1	14|50	1	1
$17-1		11	4	0.5271	14045.4	11.05	IPI:IPI00200624.1|ENSEMBL:ENSRNOP00000028769 Tax_Id=10116 14KDA PROTEIN
$17-2		11	4	0.5231	14119.5	11.05	IPI:IPI00360165.1|REFSEQ_XP:XP_344600|ENSEMBL:ENSRNOP00000022922 Tax_Id=10116 SIMILAR TO HISTONE H2A.L (H2A/L)
$17-3		11	4	0.2282	33279.7	11	IPI:IPI00366377.1|TREMBL:Q6LED0|REFSEQ_XP:XP_225393|ENSEMBL:ENSRNOP00000036739;ENSRNOP00000031227;ENSRNOP00000032738 Tax_Id=10116 SIMILAR TO H3 HISTONE FAMILY, MEMBER I
$17-4		11	4	0.5231	14121.4	11.05	IPI:IPI00369523.1|REFSEQ_XP:XP_220508 Tax_Id=10116 SIMILAR TO HISTONE H2A.1
$17-5		11	4	0.5191	14192.5	11.05	IPI:IPI00400622.1|ENSEMBL:ENSRNOP00000024300 Tax_Id=10116 14KDA PROTEIN
$17-6		11	4	0.5231	14149.5	11.05	IPI:IPI00400627.1|ENSEMBL:ENSRNOP00000024432 Tax_Id=10116 14KDA PROTEIN
$17-7		11	4	0.5152	14353.7	11.05	IPI:IPI00400717.1|ENSEMBL:ENSRNOP00000030390 Tax_Id=10116 14KDA PROTEIN
$17-8		11	4	0.5152	14365.8	11.05	IPI:IPI00476135.1|ENSEMBL:ENSRNOP00000028773 Tax_Id=10116 14KDA PROTEIN
	Haiyang_shotgun,2311	R.AGLQFPVGR.V	945.101	0.5609	1	1	2.0205	0.1559	282.2	1	10|16	7	18
	Haiyang_shotgun,2323	R.AGLQFPVGR.V	945.101	0.7009	2	1	2.9149	0.3355	886.5	1	14|16	7	18
	Haiyang_shotgun,2327	R.AGLQFPVGR.V	945.101	-0.0691	2	1	2.8079	0.3201	783.1	1	13|16	7	18
	Haiyang_shotgun,2556	R.NDEELNKLLGR.V	1301.43	-0.698	2	1	2.4539	0.2917	826.1	1	14|20	3	10
	Haiyang_shotgun,9218	R.VGAGAPVYLAAVLEYLTAEILELAGNAAR.D	2917.35	-0.4007	2	1	2.7164	0.452	236.8	1	12|56	3	10
	Haiyang_shotgun,4786	R.VTIAQGGVLPNIQAVLLPK.K	1932.34	0.82	2	1	4.5791	0.3296	652.9	1	20|36	3	12
	Haiyang_shotgun,4790	R.VTIAQGGVLPNIQAVLLPK.K	1932.34	0.86	2	1	3.9425	0.5074	455	1	17|36	3	12
	Haiyang_shotgun,4800	R.VTIAQGGVLPNIQAVLLPK.K	1932.34	1.53	1	1	2.3861	0.1041	287.2	6	11|36	3	12
	Haiyang_shotgun,4814	R.VTIAQGGVLPNIQAVLLPK.K	1932.34	-2.84	2	1	4.1293	0.5551	568.3	1	19|36	3	12
	Haiyang_shotgun,4824	R.VTIAQGGVLPNIQAVLLPK.K	1932.34	1.73	1	1	2.5289	0.2839	205.1	18	10|36	3	12
	Haiyang_shotgun,4828	R.VTIAQGGVLPNIQAVLLPK.K	1932.34	0.26	1	1	3.3065	0.3813	433.2	1	13|36	3	12
$18-1		11	4	0.5231	14188.5	10.74	IPI:IPI00188688.1|TREMBL:Q6I8Q6|ENSEMBL:ENSRNOP00000022965 Tax_Id=10116 HISTONE H2A
	Haiyang_shotgun,2311	R.AGLQFPVGR.V	945.101	0.5609	1	1	2.0205	0.1559	282.2	1	10|16	7	18
	Haiyang_shotgun,2323	R.AGLQFPVGR.V	945.101	0.7009	2	1	2.9149	0.3355	886.5	1	14|16	7	18
	Haiyang_shotgun,2327	R.AGLQFPVGR.V	945.101	-0.0691	2	1	2.8079	0.3201	783.1	1	13|16	7	18
	Haiyang_shotgun,2556	R.NDEELNKLLGR.V	1301.43	-0.698	2	1	2.4539	0.2917	826.1	1	14|20	3	10
	Haiyang_shotgun,7698	R.VGASAPVYLAAVLEYLTAEILELAGNAAR.D	2947.38	-2.5246	2	1	2.5627	0.1325	211.5	2	11|56	1	1
	Haiyang_shotgun,4786	R.VTIAQGGVLPNIQAVLLPK.K	1932.34	0.82	2	1	4.5791	0.3296	652.9	1	20|36	3	12
	Haiyang_shotgun,4790	R.VTIAQGGVLPNIQAVLLPK.K	1932.34	0.86	2	1	3.9425	0.5074	455	1	17|36	3	12
	Haiyang_shotgun,4800	R.VTIAQGGVLPNIQAVLLPK.K	1932.34	1.53	1	1	2.3861	0.1041	287.2	6	11|36	3	12
	Haiyang_shotgun,4814	R.VTIAQGGVLPNIQAVLLPK.K	1932.34	-2.84	2	1	4.1293	0.5551	568.3	1	19|36	3	12
	Haiyang_shotgun,4824	R.VTIAQGGVLPNIQAVLLPK.K	1932.34	1.73	1	1	2.5289	0.2839	205.1	18	10|36	3	12
	Haiyang_shotgun,4828	R.VTIAQGGVLPNIQAVLLPK.K	1932.34	0.26	1	1	3.3065	0.3813	433.2	1	13|36	3	12
$19-1		8	4	0.1678	33582.7	10.84	IPI:IPI00363949.1|SWISS-PROT:P62425|REFSEQ_XP:XP_216024|ENSEMBL:ENSRNOP00000006754 Tax_Id=10116 SIMILAR TO 60S RIBOSOMAL PROTEIN L7A (SURFEIT LOCUS PROTEIN 3) (PLA-X POLYPEPTIDE)
	Haiyang_shotgun,6394	K.AQLVVIAHDVDPIELVVFLPALCR.K	2689.18	1.2829	2	1	3.2975	0.4217	596.4	1	19|46	1	1
	Haiyang_shotgun,6054	K.KAQLVVIAHDVDPIELVVFLPALCR.K	2817.36	1.9258	2	1	3.7357	0.4577	770.5	1	20|48	1	1
	Haiyang_shotgun,6058	K.KAQLVVIAHDVDPIELVVFLPALCR.K	2817.36	-1.0542	2	1	3.2288	0.324	508.9	1	17|48	1	1
	Haiyang_shotgun,1359	K.VAPAPAVVK.K	852.057	0.3169	1	1	2.0721	0.325	436.9	2	10|16	1	1
	Haiyang_shotgun,1378	K.VAPAPAVVK.K	852.057	-0.3631	1	1	2.23	0.2683	347.4	2	9|16	1	1
	Haiyang_shotgun,4060	R.LKVPPAINQFTQALDR.Q	1812.11	-1.3438	2	1	2.6002	0.3784	306.1	1	17|30	1	1
	Haiyang_shotgun,4086	R.LKVPPAINQFTQALDR.Q	1812.11	0.5462	2	1	3.7364	0.535	369.7	1	19|30	1	1
	Haiyang_shotgun,4090	R.LKVPPAINQFTQALDR.Q	1812.11	-0.0638	2	1	3.103	0.3702	363.9	1	19|30	1	1
$20-1		6	4	0.1637	48373.1	9.16	IPI:IPI00188924.3|SWISS-PROT:P32551|REFSEQ_XP:XP_215042|ENSEMBL:ENSRNOP00000021514 Tax_Id=10116 UBIQUINOL-CYTOCHROME-C REDUCTASE COMPLEX CORE PROTEIN 2, MITOCHONDRIAL PRECURSOR
	Haiyang_shotgun,3155	K.LKTSAPGGVPLQPQELEFTK.L	2141.45	-1.1466	2	1	3.8142	0.4807	655.8	1	21|38	1	1
	Haiyang_shotgun,2728	K.NALANPLYCPDYR.M	1567.72	0.7315	1	1	2.518	0.466	196.6	1	13|24	1	1
	Haiyang_shotgun,3272	K.TSAPGGVPLQPQELEFTK.L	1900.12	0.7423	2	1	2.3445	0.3957	243.8	1	15|34	1	1
	Haiyang_shotgun,7960	R.EQNGDNLVHAAIVAESAAIGNAEANAFSVLQHLLGAGPHIK.R	4149.58	0.6577	3	1	4.6008	0.447	870.2	1	33|160	1	1
	Haiyang_shotgun,8000	R.EQNGDNLVHAAIVAESAAIGNAEANAFSVLQHLLGAGPHIK.R	4149.58	-1.4123	3	1	6.5768	0.6499	1412.7	1	38|160	1	1
	Haiyang_shotgun,8008	R.EQNGDNLVHAAIVAESAAIGNAEANAFSVLQHLLGAGPHIK.R	4149.58	-1.3223	3	1	6.6995	0.7033	1627	1	39|160	1	1
$21-1		5	4	0.1923	30329.2	10.87	IPI:IPI00199543.2|SWISS-PROT:P05426|REFSEQ_XP:XP_216318|ENSEMBL:ENSRNOP00000009431 Tax_Id=10116 60S RIBOSOMAL PROTEIN L7
	Haiyang_shotgun,6187	K.FGIICMEDLIHEIYTVGK.R	2139.49	1.2344	2	1	6.1998	0.668	2097.6	1	23|34	1	1
	Haiyang_shotgun,6191	K.FGIICMEDLIHEIYTVGK.R	2139.49	1.5244	2	1	6.1821	0.6665	2200.1	1	24|34	1	1
	Haiyang_shotgun,1435	K.NFAEIK.S ! R.NFAELK.V	721.825	0.415	1	1	1.9186	0.1452	484.6	2	8|10	1	1
	Haiyang_shotgun,4015	R.FKEANNFLWPFK.L	1541.78	-0.273	2	1	3.984	0.4278	1180.4	1	18|22	1	1
	Haiyang_shotgun,4002	R.IVEPYIAWGYPNLK.S	1663.94	-0.0796	1	1	2.6784	0.3671	364.8	1	13|26	1	1
$22-1		4	4	0.3373	18532.5	8.22	IPI:IPI00327144.3|SWISS-PROT:P45592|REFSEQ_NP:NP_058843|ENSEMBL:ENSRNOP00000028041 Tax_Id=10116 COFILIN 1
	Haiyang_shotgun,4051	K.EILVGDVGQTVDDPYTTFVK.M	2197.43	-0.5225	2	1	4.2394	0.5344	766.1	1	18|38	1	1
	Haiyang_shotgun,4982	K.KEDLVFIFWAPESAPLK.S	1991.32	0.5381	2	1	4.9513	0.2551	1282.7	1	21|32	1	1
	Haiyang_shotgun,5038	K.NIILEEGKEILVGDVGQTVDDPYTTFVK.M	3094.46	-0.1311	2	1	3.9495	0.5785	708.4	1	19|54	1	1
	Haiyang_shotgun,2260	R.YALYDATYETK.E	1338.44	-0.4957	1	1	2.2116	0.2946	478	1	13|20	1	1
$23-1		4	4	0.2078	50113.7	9.1	IPI:IPI00195372.1|SWISS-PROT:P62630|TREMBL:Q78ED4|REFSEQ_NP:NP_787032|REFSEQ_XP:XP_215242|ENSEMBL:ENSRNOP00000017180 Tax_Id=10116 ELONGATION FACTOR 1-ALPHA 1
$23-2		4	4	0.254	41224.5	9.3	IPI:IPI00367710.1|REFSEQ_XP:XP_343837 Tax_Id=10116 SIMILAR TO ELONGATION FACTOR 1-ALPHA 1 (EF-1-ALPHA-1) (ELONGATION FACTOR 1 A-1) (EEF1A-1) (ELONGATION FACTOR TU) (EF-TU)
$23-3		4	4	0.2087	49898.4	9.05	IPI:IPI00475573.1|ENSEMBL:ENSRNOP00000013608 Tax_Id=10116 49KDA PROTEIN
	Haiyang_shotgun,2094	K.IGGIGTVPVGR.V	1026.22	0.4355	2	1	2.7888	0.2988	487.5	1	16|20	1	3
	Haiyang_shotgun,5946	K.IGYNPDTVAFVPISGWNGDNMLEPSANMPWFK.G	3570.01	1.7497	2	1	2.7182	0.5397	253.2	1	13|62	1	3
	Haiyang_shotgun,10490	K.NMITGTSQADCAVLIVAAGVGEFEAGISK.N	2911.27	-1.748	2	1	2.5846	0.4284	405.4	1	15|56	1	3
	Haiyang_shotgun,4059	R.VETGVLKPGMVVTFAPVNVTTEVK.S	2516.98	1.1923	2	1	3.2859	0.3667	392	1	19|46	1	3
$24-1		17	3	0.1811	46135.8	10.22	IPI:IPI00395285.1|SWISS-PROT:P21531|REFSEQ_NP:NP_942048|ENSEMBL:ENSRNOP00000022949 Tax_Id=10116 RIBOSOMAL PROTEIN L3
	Haiyang_shotgun,7938	K.EVVEAVTIVETPPMVVVGIVGYVETPR.G	2884.38	-2.379	2	1	2.6459	0.3087	145.6	2	12|52	1	1
	Haiyang_shotgun,8095	K.EVVEAVTIVETPPMVVVGIVGYVETPR.G	2884.38	1.031	2	1	2.3283	0.3447	174.7	1	12|52	1	1
	Haiyang_shotgun,8372 - 8374	K.EVVEAVTIVETPPMVVVGIVGYVETPR.G	2884.38	-1.359	2	1	2.5369	0.2532	181.7	1	14|52	1	1
	Haiyang_shotgun,8891	K.EVVEAVTIVETPPMVVVGIVGYVETPR.G	2884.38	-1.549	2	1	2.4164	0.2077	150.8	2	12|52	1	1
	Haiyang_shotgun,8914	K.EVVEAVTIVETPPMVVVGIVGYVETPR.G	2884.38	-2.379	2	1	2.6647	0.3879	239.7	1	15|52	1	1
	Haiyang_shotgun,8958	K.EVVEAVTIVETPPMVVVGIVGYVETPR.G	2884.38	-1.449	2	1	2.8336	0.3207	240.4	1	15|52	1	1
	Haiyang_shotgun,9082	K.EVVEAVTIVETPPMVVVGIVGYVETPR.G	2884.38	-1.649	2	1	2.2301	0.3694	169	1	14|52	1	1
	Haiyang_shotgun,9094	K.EVVEAVTIVETPPMVVVGIVGYVETPR.G	2884.38	-2.479	2	1	2.6868	0.3297	278.6	1	17|52	1	1
	Haiyang_shotgun,9263	K.EVVEAVTIVETPPMVVVGIVGYVETPR.G	2884.38	-2.629	2	1	3.1831	0.4637	302.5	1	18|52	1	1
	Haiyang_shotgun,9932	K.EVVEAVTIVETPPMVVVGIVGYVETPR.G	2884.38	-2.249	2	1	2.7085	0.3083	199	1	15|52	1	1
	Haiyang_shotgun,10074	K.EVVEAVTIVETPPMVVVGIVGYVETPR.G	2884.38	-2.979	2	1	3.1134	0.4286	193	1	14|52	1	1
	Haiyang_shotgun,10084	K.EVVEAVTIVETPPMVVVGIVGYVETPR.G	2884.38	-1.579	2	1	2.2342	0.3246	124	1	11|52	1	1
	Haiyang_shotgun,11264	K.EVVEAVTIVETPPMVVVGIVGYVETPR.G	2884.38	-2.179	2	1	2.5291	0.3875	227.6	1	16|52	1	1
	Haiyang_shotgun,11538	K.EVVEAVTIVETPPMVVVGIVGYVETPR.G	2884.38	-1.269	2	1	2.4185	0.2586	157.4	1	13|52	1	1
	Haiyang_shotgun,5232	K.SINPLGGFVHYGEVTNDFIMLK.G	2452.81	-0.3963	2	1	5.1	0.5853	1210.9	1	22|42	1	1
	Haiyang_shotgun,5235	K.SINPLGGFVHYGEVTNDFIMLK.G	2452.81	1.0237	2	1	5.1496	0.65	1070.9	1	20|42	1	1
	Haiyang_shotgun,4583	R.LEQQVPVNQVFGQDEMIDVIGVTK.G	2688.05	-2.8293	2	1	3.1771	0.4653	394.1	1	16|46	1	1
$25-1		13	3	0.2938	21073.3	10.23	IPI:IPI00368292.1|REFSEQ_XP:XP_345255 Tax_Id=10116 SIMILAR TO HISTONE H2A.O (H2A/O) (H2A.2) (H2A-615)
$25-2		13	3	0.3654	17078.9	10.41	IPI:IPI00368293.1|SWISS-PROT:P02262|REFSEQ_XP:XP_345256|ENSEMBL:ENSRNOP00000033733;ENSRNOP00000038457 Tax_Id=10116 SIMILAR TO HISTONE H2A.O (H2A/O) (H2A.2) (H2A-615)
$25-3		13	3	0.4419	13988.3	10.9	IPI:IPI00476493.1|ENSEMBL:ENSRNOP00000035760 Tax_Id=10116 13KDA PROTEIN
	Haiyang_shotgun,2311	R.AGLQFPVGR.V	945.101	0.5609	1	1	2.0205	0.1559	282.2	1	10|16	7	18
	Haiyang_shotgun,2323	R.AGLQFPVGR.V	945.101	0.7009	2	1	2.9149	0.3355	886.5	1	14|16	7	18
	Haiyang_shotgun,2327	R.AGLQFPVGR.V	945.101	-0.0691	2	1	2.8079	0.3201	783.1	1	13|16	7	18
	Haiyang_shotgun,8598	R.VGAGAPVYMAAVLEYLTAEILELAGNAAR.D	2935.39	-1.9219	2	1	3.8941	0.5351	679.8	1	17|56	2	4
	Haiyang_shotgun,8854	R.VGAGAPVYMAAVLEYLTAEILELAGNAAR.D	2935.39	0.3981	2	1	5.3115	0.5861	1233.6	1	22|56	2	4
	Haiyang_shotgun,8858	R.VGAGAPVYMAAVLEYLTAEILELAGNAAR.D	2935.39	0.6681	2	1	5.4693	0.5853	1187.3	1	23|56	2	4
	Haiyang_shotgun,8862	R.VGAGAPVYMAAVLEYLTAEILELAGNAAR.D	2935.39	-2.7319	2	1	5.1936	0.5502	1428.5	1	25|56	2	4
	Haiyang_shotgun,4786	R.VTIAQGGVLPNIQAVLLPK.K	1932.34	0.82	2	1	4.5791	0.3296	652.9	1	20|36	3	12
	Haiyang_shotgun,4790	R.VTIAQGGVLPNIQAVLLPK.K	1932.34	0.86	2	1	3.9425	0.5074	455	1	17|36	3	12
	Haiyang_shotgun,4800	R.VTIAQGGVLPNIQAVLLPK.K	1932.34	1.53	1	1	2.3861	0.1041	287.2	6	11|36	3	12
	Haiyang_shotgun,4814	R.VTIAQGGVLPNIQAVLLPK.K	1932.34	-2.84	2	1	4.1293	0.5551	568.3	1	19|36	3	12
	Haiyang_shotgun,4824	R.VTIAQGGVLPNIQAVLLPK.K	1932.34	1.73	1	1	2.5289	0.2839	205.1	18	10|36	3	12
	Haiyang_shotgun,4828	R.VTIAQGGVLPNIQAVLLPK.K	1932.34	0.26	1	1	3.3065	0.3813	433.2	1	13|36	3	12
$26-1		8	3	0.488	13474.7	10.84	IPI:IPI00393614.1|ENSEMBL:ENSRNOP00000035984 Tax_Id=10116 13KDA PROTEIN
	Haiyang_shotgun,5520	K.LLGGVTIAQGGVLPNIQAVLLPK.K	2272.76	-0.9704	2	1	4.7353	0.5988	507.7	1	18|44	2	2
	Haiyang_shotgun,2311	R.AGLQFPVGR.V	945.101	0.5609	1	1	2.0205	0.1559	282.2	1	10|16	7	18
	Haiyang_shotgun,2323	R.AGLQFPVGR.V	945.101	0.7009	2	1	2.9149	0.3355	886.5	1	14|16	7	18
	Haiyang_shotgun,2327	R.AGLQFPVGR.V	945.101	-0.0691	2	1	2.8079	0.3201	783.1	1	13|16	7	18
	Haiyang_shotgun,8598	R.VGAGAPVYMAAVLEYLTAEILELAGNAAR.D	2935.39	-1.9219	2	1	3.8941	0.5351	679.8	1	17|56	2	4
	Haiyang_shotgun,8854	R.VGAGAPVYMAAVLEYLTAEILELAGNAAR.D	2935.39	0.3981	2	1	5.3115	0.5861	1233.6	1	22|56	2	4
	Haiyang_shotgun,8858	R.VGAGAPVYMAAVLEYLTAEILELAGNAAR.D	2935.39	0.6681	2	1	5.4693	0.5853	1187.3	1	23|56	2	4
	Haiyang_shotgun,8862	R.VGAGAPVYMAAVLEYLTAEILELAGNAAR.D	2935.39	-2.7319	2	1	5.1936	0.5502	1428.5	1	25|56	2	4
$27-1		5	3	0.112	57889.7	5.13	IPI:IPI00366788.1|REFSEQ_XP:XP_232763|ENSEMBL:ENSRNOP00000012936 Tax_Id=10116 LYMPHOCYTE-SPECIFIC PROTEIN TYROSINE KINASE
	Haiyang_shotgun,3839	K.ANSLEPEPWFFK.N	1465.63	-0.1758	1	1	2.3498	0.2143	266	1	10|22	1	1
	Haiyang_shotgun,6735	K.SDVWSFGILLTEIVTHGR.I	2031.3	-0.6993	2	1	4.1294	0.5645	1128.9	1	21|34	1	1
	Haiyang_shotgun,6766	K.SDVWSFGILLTEIVTHGR.I	2031.3	-0.5993	2	1	2.3014	0.2488	89.2	2	13|34	1	1
	Haiyang_shotgun,6800	K.SDVWSFGILLTEIVTHGR.I	2031.3	-2.3493	2	1	2.2786	0.4321	210.8	1	13|34	1	1
	Haiyang_shotgun,6936	R.LYAVVTQEPIYIITEYMENGSLVDFLK.T	3150.63	0.5606	2	1	3.1962	0.5757	413.9	1	14|52	1	1
$28-1		5	3	0.4266	15114.5	10.74	IPI:IPI00369397.2|ENSEMBL:ENSRNOP00000013790 Tax_Id=10116 15KDA PROTEIN
	Haiyang_shotgun,5520	K.LLGGVTIAQGGVLPNIQAVLLPK.K	2272.76	-0.9704	2	1	4.7353	0.5988	507.7	1	18|44	2	2
	Haiyang_shotgun,2311	R.AGLQFPVGR.V	945.101	0.5609	1	1	2.0205	0.1559	282.2	1	10|16	7	18
	Haiyang_shotgun,2323	R.AGLQFPVGR.V	945.101	0.7009	2	1	2.9149	0.3355	886.5	1	14|16	7	18
	Haiyang_shotgun,2327	R.AGLQFPVGR.V	945.101	-0.0691	2	1	2.8079	0.3201	783.1	1	13|16	7	18
	Haiyang_shotgun,9218	R.VGAGAPVYLAAVLEYLTAEILELAGNAAR.D	2917.35	-0.4007	2	1	2.7164	0.452	236.8	1	12|56	3	10
$29-1		3	3	0.2059	15797.7	10.56	IPI:IPI00231360.3|SWISS-PROT:P61354|REFSEQ_NP:NP_071959|ENSEMBL:ENSRNOP00000028060 Tax_Id=10116 RIBOSOMAL PROTEIN L27
	Haiyang_shotgun,2082	K.VVLVLAGR.Y	827.051	0.5506	1	1	2.1316	0.2925	668.3	1	11|14	1	1
	Haiyang_shotgun,2172	K.VYNYNHLMPTR.Y	1408.61	0.6609	1	1	2.2924	0.34	236.7	2	11|20	1	1
	Haiyang_shotgun,2554	R.YSVDIPLDK.T	1050.19	-0.3126	1	1	1.9697	0.2775	335.3	1	10|16	1	1
$30-1		3	3	0.2816	11367.3	11.36	IPI:IPI00231340.5|SWISS-PROT:P62804|REFSEQ_NP:NP_073177|REFSEQ_XP:XP_344599;XP_225391;XP_225373;XP_225382|ENSEMBL:ENSRNOP00000035618;ENSRNOP00000035831;ENSRNOP00000035630;ENSRNOP00000031050;ENSRNOP00000034229;ENSRNOP00000037322;ENSRNOP00000038938;ENSRNOP00000031252;ENSRNOP00000038801 Tax_Id=10116 GERMINAL HISTONE H4 GENE
$30-2		3	3	0.1696	19031.1	10.53	IPI:IPI00366335.1|REFSEQ_XP:XP_225346 Tax_Id=10116 SIMILAR TO GERMINAL HISTONE H4 GENE
$30-3		3	3	0.2339	13616	11.22	IPI:IPI00368661.1|REFSEQ_XP:XP_227462|ENSEMBL:ENSRNOP00000036939 Tax_Id=10116 SIMILAR TO GERMINAL HISTONE H4 GENE
	Haiyang_shotgun,1008	R.DAVTYTEHAK.R	1135.21	1.3093	1	1	1.9414	0.2049	324.6	1	11|18	2	4
	Haiyang_shotgun,1998	R.DNIQGITKPAIR.R	1326.53	0.2578	2	1	3.1759	0.2784	985.3	1	15|22	2	4
	Haiyang_shotgun,2402	R.TLYGFGG.-	714.789	0.5393	1	1	1.9256	0.4255	336.3	1	8|12	1	3
$31-1		3	3	0.1522	41695.3	6.2	IPI:IPI00394370.1|ENSEMBL:ENSRNOP00000030468 Tax_Id=10116 41KDA PROTEIN
$31-2		3	3	0.1577	40493.2	7.64	IPI:IPI00421549.2|TREMBL:Q6P6W6|REFSEQ_NP:NP_955789|ENSEMBL:ENSRNOP00000022089 Tax_Id=10116 NADH DEHYDROGENASE (UBIQUINONE) 1 ALPHA SUBCOMPLEX 10
$31-3		3	3	0.1697	37700.1	8.12	IPI:IPI00470243.1|ENSEMBL:ENSRNOP00000022099 Tax_Id=10116 37KDA PROTEIN
	Haiyang_shotgun,2506	R.DIAEQLGMK.H	1005.17	-1.5683	1	1	1.9254	0.2966	641.7	1	12|16	1	3
	Haiyang_shotgun,5182	R.LLQYSDALEHLLSTGQGVVLER.S	2442.75	0.8537	2	1	5.6954	0.5814	1401.2	1	22|42	1	3
	Haiyang_shotgun,5004	R.LTLPEYLPPHAVIYIDVPVSEIQSR.I	2851.29	-0.9107	2	1	4.5948	0.5822	896.4	1	19|48	1	3
$32-1		8	2	0.2891	14758.9	9.21	IPI:IPI00421718.1|TREMBL:Q6PDV8|ENSEMBL:ENSRNOP00000030980 Tax_Id=10116 RIBOSOMAL PROTEIN L22
	Haiyang_shotgun,5410	K.FTLDCTHPVEDGIMDAANFEQFLQER.I	3085.34	1.8144	2	1	4.2616	0.6411	553.5	1	18|50	1	1
	Haiyang_shotgun,5415	K.FTLDCTHPVEDGIMDAANFEQFLQER.I	3085.34	1.8344	2	1	4.7285	0.6397	840.4	1	22|50	1	1
	Haiyang_shotgun,5422	K.FTLDCTHPVEDGIMDAANFEQFLQER.I	3085.34	1.6444	3	1	5.9293	0.5311	1136.8	1	30|100	1	1
	Haiyang_shotgun,5424	K.FTLDCTHPVEDGIMDAANFEQFLQER.I	3085.34	-2.2956	2	1	4.9883	0.6515	784.4	1	21|50	1	1
	Haiyang_shotgun,5435	K.FTLDCTHPVEDGIMDAANFEQFLQER.I	3085.34	-2.2556	2	1	4.6018	0.626	796.1	1	21|50	1	1
	Haiyang_shotgun,5446	K.FTLDCTHPVEDGIMDAANFEQFLQER.I	3085.34	-0.4556	3	1	6.8204	0.5893	1987.9	1	35|100	1	1
	Haiyang_shotgun,2522	K.ITVTSEVPFSK.R	1208.39	0.9165	1	1	2.1857	0.4564	402.5	1	12|20	1	1
	Haiyang_shotgun,2539	K.ITVTSEVPFSK.R	1208.39	0.7565	2	1	3.1653	0.4563	1300.2	1	16|20	1	1
$33-1		7	2	0.135	25250.2	10.11	IPI:IPI00195147.1|ENSEMBL:ENSRNOP00000010437 Tax_Id=10116 25KDA PROTEIN
$33-2		7	2	0.2645	12926	9.64	IPI:IPI00196749.1|TREMBL:O55213 Tax_Id=10116 RIBOSOMAL PROTEIN S2
$33-3		7	2	0.1092	31231.2	10.25	IPI:IPI00202003.1|SWISS-PROT:P27952|ENSEMBL:ENSRNOP00000019508 Tax_Id=10116 40S RIBOSOMAL PROTEIN S2
$33-4		7	2	0.1448	24218.4	9.81	IPI:IPI00211235.2|REFSEQ_XP:XP_215510 Tax_Id=10116 SIMILAR TO 40S RIBOSOMAL PROTEIN S2
$33-5		7	2	0.1203	28534.2	9.59	IPI:IPI00358026.1|REFSEQ_XP:XP_217412|ENSEMBL:ENSRNOP00000036343 Tax_Id=10116 SIMILAR TO 40S RIBOSOMAL PROTEIN S2
$33-6		7	2	0.1301	26165.3	9.52	IPI:IPI00364307.1|REFSEQ_XP:XP_214903 Tax_Id=10116 SIMILAR TO 40S RIBOSOMAL PROTEIN S2
$33-7		7	2	0.1524	22677.9	9.97	IPI:IPI00365152.1|REFSEQ_XP:XP_341647 Tax_Id=10116 SIMILAR TO 40S RIBOSOMAL PROTEIN S2
$33-8		7	2	0.1693	20741.3	9.42	IPI:IPI00366511.1|REFSEQ_XP:XP_343376|ENSEMBL:ENSRNOP00000022354 Tax_Id=10116 SIMILAR TO 40S RIBOSOMAL PROTEIN S2
$33-9		7	2	0.1524	22518.7	9.97	IPI:IPI00366911.1|REFSEQ_XP:XP_343537 Tax_Id=10116 SIMILAR TO 40S RIBOSOMAL PROTEIN S2
$33-10		7	2	0.1245	28135.8	9.72	IPI:IPI00476934.1|TREMBL:O55215;O55211|ENSEMBL:ENSRNOP00000030277 Tax_Id=10116 RIBOSOMAL PROTEIN S2
	Haiyang_shotgun,6131	K.ESEIIDFFLGASLKDEVLK.I	2154.45	-1.0043	2	1	2.2101	0.2891	199.9	1	10|36	1	10
	Haiyang_shotgun,6548	K.ESEIIDFFLGASLKDEVLK.I	2154.45	-2.6043	2	1	3.2199	0.356	469.5	1	15|36	1	10
	Haiyang_shotgun,7456	K.ESEIIDFFLGASLKDEVLK.I	2154.45	-2.6743	2	1	2.2648	0.1329	364.6	1	12|36	1	10
	Haiyang_shotgun,9992	K.ESEIIDFFLGASLKDEVLK.I	2154.45	-0.3643	2	1	2.6594	0.331	342.4	1	12|36	1	10
	Haiyang_shotgun,5042	K.SLEEIYLFSLPIK.E ! K.SLEEIYLFSLPLK.E ! K.SLEELYLFSLPIK.E	1552.84	0.3663	2	1	4.6674	0.5062	1681.6	1	20|24	1	10
	Haiyang_shotgun,5044	K.SLEEIYLFSLPIK.E ! K.SLEEIYLFSLPLK.E ! K.SLEELYLFSLPIK.E	1552.84	1.1963	1	1	2.0496	0.4036	446.5	1	13|24	1	10
	Haiyang_shotgun,5050	K.SLEEIYLFSLPIK.E ! K.SLEEIYLFSLPLK.E ! K.SLEELYLFSLPIK.E	1552.84	0.8663	1	1	2.2268	0.3764	464.1	1	13|24	1	10
$34-1		5	2	0.0814	34093.5	9.3	IPI:IPI00373291.1|REFSEQ_XP:XP_224353 Tax_Id=10116 SIMILAR TO ADENINE NUCLEOTIDE TRANSLOCASE
	Haiyang_shotgun,3412	K.DFLAGGVAAANSK.T	1221.35	-2.2947	1	1	2.3063	0.2217	240.7	1	14|24	1	1
	Haiyang_shotgun,4242	R.YFPTQALNFAFK.D	1447.66	-0.088	1	1	2.4522	0.3115	464.9	1	13|22	2	2
	Haiyang_shotgun,4244 - 4246	R.YFPTQALNFAFK.D	1447.66	0.552	2	1	3.3779	0.482	906.7	1	19|22	2	2
	Haiyang_shotgun,4247	R.YFPTQALNFAFK.D	1447.66	1.102	1	1	3.103	0.4092	664	1	15|22	2	2
	Haiyang_shotgun,4283	R.YFPTQALNFAFK.D	1447.66	-1.048	1	1	2.2291	0.2951	380	1	12|22	2	2
$35-1		4	2	0.3913	11692	4.44	IPI:IPI00188804.1|SWISS-PROT:P02401|REFSEQ_XP:XP_347185;XP_215116|ENSEMBL:ENSRNOP00000038214 Tax_Id=10116 60S ACIDIC RIBOSOMAL PROTEIN P2
$35-2		4	2	0.3913	11706	4.46	IPI:IPI00203002.1|REFSEQ_XP:XP_344444|ENSEMBL:ENSRNOP00000011879 Tax_Id=10116 SIMILAR TO 60S ACIDIC RIBOSOMAL PROTEIN P2
$35-3		4	2	0.3913	11762.1	4.49	IPI:IPI00388179.1|REFSEQ_XP:XP_344241|ENSEMBL:ENSRNOP00000003440 Tax_Id=10116 SIMILAR TO 60S ACIDIC RIBOSOMAL PROTEIN P2
	Haiyang_shotgun,2635	K.LASVPAGGAVAVSAAPGSAAPAAGSAPAAAEEK.K	2776.05	1.0129	2	1	3.4623	0.6067	527	1	22|64	1	3
	Haiyang_shotgun,2642	K.LASVPAGGAVAVSAAPGSAAPAAGSAPAAAEEK.K	2776.05	0.2829	2	1	3.6211	0.5472	293.3	1	19|64	1	3
	Haiyang_shotgun,2998	K.NIEDVIAQGVGK.L	1243.39	0.8024	1	1	2.5231	0.3329	328.5	1	14|22	1	3
	Haiyang_shotgun,3002	K.NIEDVIAQGVGK.L	1243.39	0.9324	1	1	2.805	0.4246	254.4	1	13|22	1	3
$36-1		4	2	0.2734	14668.9	10.58	IPI:IPI00231880.4|SWISS-PROT:P17317|REFSEQ_NP:NP_073165|ENSEMBL:ENSRNOP00000013919 Tax_Id=10116 HISTONE H2A.Z
$36-2		4	2	0.2969	13508.6	10.58	IPI:IPI00361887.1|REFSEQ_XP:XP_214093 Tax_Id=10116 SIMILAR TO HISTONE H2A.F/Z VARIANT ISOFORM 1
$36-3		4	2	0.2969	13441.5	10.55	IPI:IPI00367363.1|REFSEQ_XP:XP_234242|ENSEMBL:ENSRNOP00000033132 Tax_Id=10116 SIMILAR TO HISTONE H2A.F/Z VARIANT ISOFORM 1
	Haiyang_shotgun,2311	R.AGLQFPVGR.V	945.101	0.5609	1	1	2.0205	0.1559	282.2	1	10|16	7	18
	Haiyang_shotgun,2323	R.AGLQFPVGR.V	945.101	0.7009	2	1	2.9149	0.3355	886.5	1	14|16	7	18
	Haiyang_shotgun,2327	R.AGLQFPVGR.V	945.101	-0.0691	2	1	2.8079	0.3201	783.1	1	13|16	7	18
	Haiyang_shotgun,8051	R.VGATAAVYSAAILEYLTAEVLELAGNASK.D	2897.27	0.44	2	1	2.4554	0.336	303.9	1	12|56	1	3
$37-1		3	2	0.1869	24603.9	10.11	IPI:IPI00230915.3|SWISS-PROT:Q6PDV7|REFSEQ_NP:NP_112362|REFSEQ_XP:XP_212832|ENSEMBL:ENSRNOP00000027299 Tax_Id=10116 RIBOSOMAL PROTEIN L10
	Haiyang_shotgun,3547	K.FNADEFEDMVAEK.R	1545.65	-0.8669	1	1	2.4675	0.3077	1120.3	1	15|24	1	1
	Haiyang_shotgun,4896	K.VDEFPLCGHMVSDEYEQLSSEALEAAR.I	3084.31	-0.2284	2	1	4.5525	0.603	1049.7	1	21|52	1	1
	Haiyang_shotgun,4900	K.VDEFPLCGHMVSDEYEQLSSEALEAAR.I	3084.31	0.3716	2	1	4.6074	0.5772	842.9	1	21|52	1	1
$38-1		3	2	0.2683	9326.78	9.52	IPI:IPI00213436.2|ENSEMBL:ENSRNOP00000007567 Tax_Id=10116 9KDA PROTEIN
	Haiyang_shotgun,2374	K.FYSVNVDYSK.L	1222.33	-0.2815	1	1	2.8209	0.459	732.3	1	14|18	1	1
	Haiyang_shotgun,3870	R.LALFNPDVSWDR.K	1433.59	0.9037	1	1	2.3589	0.326	407.8	1	12|22	1	1
	Haiyang_shotgun,3879	R.LALFNPDVSWDR.K	1433.59	1.2137	1	1	2.3474	0.3838	403	1	12|22	1	1
$39-1		3	2	0.1078	50731	8.37	IPI:IPI00191913.1|REFSEQ_XP:XP_215176|ENSEMBL:ENSRNOP00000024517 Tax_Id=10116 SIMILAR TO NADH DEHYDROGENASE (UBIQUINONE) FLAVOPROTEIN 1
	Haiyang_shotgun,5711	K.HAGGVLGGWDNLLAVIPGGSSTPLIPK.S	2628.02	0.733	2	1	4.1052	0.5512	572	1	20|52	1	1
	Haiyang_shotgun,5714	K.HAGGVLGGWDNLLAVIPGGSSTPLIPK.S	2628.02	-1.337	2	1	4.221	0.4632	434.3	1	18|52	1	1
	Haiyang_shotgun,4298	K.QIEGHTICALGDGAAWPVQGLIR.H	2463.77	1.7213	2	1	3.8847	0.5917	723.9	1	18|44	1	1
$40-1		3	2	0.2298	18763.4	6.16	IPI:IPI00230838.3|SWISS-PROT:P31399|REFSEQ_NP:NP_062256|ENSEMBL:ENSRNOP00000004836 Tax_Id=10116 ATP SYNTHASE, H+ TRANSPORTING, MITOCHONDRIAL F0 COMPLEX, SUBUNIT D
	Haiyang_shotgun,5482	K.NMIPFDQMTIDDLNEVFPETK.L	2498.81	-0.2653	2	1	3.6164	0.4662	1446.5	1	22|40	1	1
	Haiyang_shotgun,5490	K.NMIPFDQMTIDDLNEVFPETK.L	2498.81	-1.3653	2	1	4.0158	0.5363	1289.9	1	22|40	1	1
	Haiyang_shotgun,5063	K.TIDWVSFVEIMPQNQK.A	1936.22	-1.8488	2	1	2.3178	0.2798	468.3	1	13|30	1	1
$41-1		3	2	0.16	20082.1	9.04	IPI:IPI00231967.3|REFSEQ_NP:NP_077066|ENSEMBL:ENSRNOP00000006355 Tax_Id=10116 ADP-RIBOSYLATION FACTOR 6
$41-2		3	2	0.1609	19950.9	9.04	IPI:IPI00475670.1|SWISS-PROT:P62332 Tax_Id=10116 ADP-RIBOSYLATION FACTOR 6
	Haiyang_shotgun,5499	R.NWYVQPSCATSGDGLYEGLTWLTSNYK.S	3112.34	1.7148	2	1	2.4908	0.4227	325.7	1	14|52	1	2
	Haiyang_shotgun,5510	R.NWYVQPSCATSGDGLYEGLTWLTSNYK.S	3112.34	0.4648	2	1	3.3796	0.5101	722.6	1	19|52	1	2
	Haiyang_shotgun,5436	R.NWYVQPSCATSGDGLYEGLTWLTSNYKS.-	3199.42	-2.9475	2	1	3.3023	0.6218	382.4	1	18|54	1	2
$42-1		2	2	0.1969	21820.1	8.8	IPI:IPI00203400.1|REFSEQ_XP:XP_234521|ENSEMBL:ENSRNOP00000013101 Tax_Id=10116 SIMILAR TO 60S RIBOSOMAL PROTEIN L9
$42-2		2	2	0.1979	21893.3	9.96	IPI:IPI00212781.1|SWISS-PROT:P17077|TREMBL:Q6P9U5|REFSEQ_XP:XP_231090;XP_218302;XP_341214|ENSEMBL:ENSRNOP00000029899;ENSRNOP00000029596;ENSRNOP00000032635 Tax_Id=10116 60S RIBOSOMAL PROTEIN L9
$42-3		2	2	0.2021	21423.9	10.12	IPI:IPI00476492.1|ENSEMBL:ENSRNOP00000034928 Tax_Id=10116 21KDA PROTEIN
	Haiyang_shotgun,8040	K.DELILEGNDIELVSNSAALIQQATTVK.N	2886.2	-1.4276	2	1	2.2501	0.2128	59.8	19	10|52	1	3
	Haiyang_shotgun,2122	R.TICSHVQNMIK.G	1331.56	1.0613	2	1	2.8196	0.3347	353.9	3	13|20	1	3
$43-1		2	2	0.2276	16267.9	8.81	IPI:IPI00208207.1|SWISS-PROT:Q62760|TREMBL:Q6AZ66|REFSEQ_NP:NP_690918|ENSEMBL:ENSRNOP00000027088 Tax_Id=10116 MITOCHONDRIAL IMPORT RECEPTOR SUBUNIT TOM20 HOMOLOG
	Haiyang_shotgun,9728	K.FFLEEIQLGEELLAQGDYEK.G	2372.61	-2.4076	2	1	2.4203	0.486	487.9	1	13|38	1	1
	Haiyang_shotgun,2622	R.IVSAQSLAEDDVE.-	1376.45	-0.0207	1	1	2.2394	0.2902	304.2	1	11|24	1	1
$44-1		2	2	0.1862	35827.8	8.14	IPI:IPI00212647.1|SWISS-PROT:P04797|TREMBL:Q9QWU4|REFSEQ_NP:NP_058704|REFSEQ_XP:XP_216453|ENSEMBL:ENSRNOP00000033997 Tax_Id=10116 GLYCERALDEHYDE-3-PHOSPHATE DEHYDROGENASE
$44-2		2	2	0.301	22130.9	5.96	IPI:IPI00359346.1|REFSEQ_XP:XP_226328 Tax_Id=10116 SIMILAR TO GLYCERALDEHYDE-3-PHOSPHATE DEHYDROGENASE (PHOSPHORYLATING) (EC 1.2.1.12) - MOUSE
$44-3		2	2	0.1851	35582.5	9.01	IPI:IPI00388302.1|ENSEMBL:ENSRNOP00000025351 Tax_Id=10116 35KDA PROTEIN
	Haiyang_shotgun,6960	K.GILGYTEDQVVSCDFNSNSHSSTFDAGAGIALNDNFVK.L	4052.27	-1.5068	3	1	4.1813	0.1503	686.8	2	30|148	1	3
	Haiyang_shotgun,5730	K.VIHDNFGIVEGLMTTVHAITATQK.T ! K.VIHDNFGLVEGLMTTVHAITATQK.T	2596.99	0.5476	2	1	4.7926	0.1553	1422.3	1	23|46	1	3
$45-1		2	2	0.0821	37159.4	10.27	IPI:IPI00367656.1|SWISS-PROT:P62703|REFSEQ_XP:XP_343804|ENSEMBL:ENSRNOP00000004278 Tax_Id=10116 RIBOSOMAL PROTEIN S4, X-LINKED
$45-2		2	2	0.1027	29597.6	10.16	IPI:IPI00475474.1|ENSEMBL:ENSRNOP00000011842 Tax_Id=10116 29KDA PROTEIN
	Haiyang_shotgun,2430	K.GNKPWISLPR.G	1168.37	-0.0564	1	1	1.9402	0.2776	236.9	1	10|18	1	2
	Haiyang_shotgun,4592	R.TDITYPAGFMDVISIDK.T	1887.14	-2.1762	1	1	2.1033	0.3369	153.6	1	10|32	1	2
$46-1		2	2	0.1472	18407.9	10.98	IPI:IPI00214216.2|REFSEQ_XP:XP_343988 Tax_Id=10116 SIMILAR TO RIBOSOMAL PROTEIN L14
$46-2		2	2	0.1121	23338.7	11.11	IPI:IPI00231246.4|SWISS-PROT:Q63507|REFSEQ_NP:NP_075238|ENSEMBL:ENSRNOP00000029914 Tax_Id=10116 RIBOSOMAL PROTEIN L14
$46-3		2	2	0.0678	38365.6	10.16	IPI:IPI00421332.1|TREMBL:Q6TUH8|REFSEQ_XP:XP_224414 Tax_Id=10116 LRRGT00066
$46-4		2	2	0.1569	17692.1	10.73	IPI:IPI00475722.1|ENSEMBL:ENSRNOP00000025844 Tax_Id=10116 17KDA PROTEIN
	Haiyang_shotgun,3424	K.LVAIVDVIDQNR.A	1355.57	0.5359	2	1	4.6153	0.4148	2306.1	1	19|22	1	4
	Haiyang_shotgun,2114	R.VAYISFGPHAGK.L	1247.43	-1.2324	2	1	2.7074	0.4331	560	1	15|22	1	4
$47-1		2	2	0.203	15423.1	10.79	IPI:IPI00214654.1|SWISS-PROT:P62850-1|REFSEQ_NP:NP_112374|ENSEMBL:ENSRNOP00000003416 Tax_Id=10116 SPLICE ISOFORM 1 OF 40S RIBOSOMAL PROTEIN S24
$47-2		2	2	0.2077	15068.7	10.89	IPI:IPI00231024.1|SWISS-PROT:P62850-2 Tax_Id=10116 SPLICE ISOFORM 2 OF 40S RIBOSOMAL PROTEIN S24
$47-3		2	2	0.1076	27397.6	11.2	IPI:IPI00360855.1|REFSEQ_XP:XP_235376 Tax_Id=10116 SIMILAR TO RIBOSOMAL PROTEIN S24
$47-4		2	2	0.2061	15196.8	10.91	IPI:IPI00464430.1|SWISS-PROT:P62850-3 Tax_Id=10116 SPLICE ISOFORM 3 OF 40S RIBOSOMAL PROTEIN S24
$47-5		2	2	0.2231	13959.4	10.68	IPI:IPI00476005.1|ENSEMBL:ENSRNOP00000013588 Tax_Id=10116 13KDA PROTEIN
	Haiyang_shotgun,4115	K.TTGFGMIYDSLDYAK.K	1682.88	0.2661	1	1	2.6891	0.4755	726.8	1	16|28	1	5
	Haiyang_shotgun,4815	K.TTPDVIFVFGFR.T	1399.62	0.2488	2	1	3.1704	0.5239	569.3	1	16|22	1	5
$48-1		2	2	0.0935	60359.6	5.86	IPI:IPI00200847.1|SWISS-PROT:P28480|REFSEQ_NP:NP_036802|ENSEMBL:ENSRNOP00000019531 Tax_Id=10116 T-COMPLEX PROTEIN 1, ALPHA SUBUNIT
	Haiyang_shotgun,6135	K.VLCELADLQDKEVGDGTTSVVIIAAELLK.N	3101.53	0.9594	2	1	2.3332	0.2649	391	1	16|56	1	1
	Haiyang_shotgun,4688	R.SLLVIPNTLAVNAAQDSTDLVAK.L	2354.69	2.3064	2	1	3.3066	0.5068	678	1	21|44	1	1
$49-1		2	2	0.0526	115273	9.21	IPI:IPI00369141.1|REFSEQ_XP:XP_234839|ENSEMBL:ENSRNOP00000008136 Tax_Id=10116 SIMILAR TO RAS GTPASE-ACTIVATING PROTEIN NGAP (RAS PROTEIN ACTIVATOR LIKE 1)
	Haiyang_shotgun,5492	R.AAHIPEPPAPDMPVWNIDGFALLEGR.L	2815.2	-0.9409	2	1	2.4952	0.3486	294.1	1	15|50	1	1
	Haiyang_shotgun,6786	R.SSCEEVFENIIHSYNYFPAELGTVFSNWR.E	3497.76	-0.0963	2	1	2.7818	0.3617	265.8	1	13|56	1	1
$50-1		2	2	0.1206	28024.6	11.04	IPI:IPI00215208.1|SWISS-PROT:P62919|REFSEQ_XP:XP_343279;XP_231080|ENSEMBL:ENSRNOP00000024046;ENSRNOP00000005960 Tax_Id=10116 SIMILAR TO 60S RIBOSOMAL PROTEIN L8
$50-2		2	2	0.1206	28156.7	10.79	IPI:IPI00368250.1|REFSEQ_XP:XP_220090|ENSEMBL:ENSRNOP00000029213 Tax_Id=10116 SIMILAR TO 60S RIBOSOMAL PROTEIN L8
	Haiyang_shotgun,1580	R.AVVGVVAGGGR.I	942.099	-0.2514	1	1	2.4973	0.4228	371.2	1	12|20	1	2
	Haiyang_shotgun,7634	R.TELFIAAEGIHTGQFVYCGK.K	2242.51	0.9497	2	1	2.5906	0.1852	671.5	1	16|38	1	2
$51-1		2	2	0.2061	17845.6	9.48	IPI:IPI00210164.1|SWISS-PROT:P23358|REFSEQ_XP:XP_216039|ENSEMBL:ENSRNOP00000013541 Tax_Id=10116 60S RIBOSOMAL PROTEIN L12
$51-2		2	2	0.2048	17849.7	9.37	IPI:IPI00373133.1|REFSEQ_XP:XP_215850 Tax_Id=10116 SIMILAR TO 60S RIBOSOMAL PROTEIN L12
	Haiyang_shotgun,1899	R.CTGGEVGATSALAPK.I	1419.56	-0.8329	1	1	2.0543	0.2965	232.3	1	13|28	1	2
	Haiyang_shotgun,2899	R.HPHDIIDDINSGAVECPAS.-	2048.15	0.4005	2	1	4.4345	0.5206	1416	1	22|36	1	2
$52-1		2	2	0.0702	65371.8	8.76	IPI:IPI00324309.3|TREMBL:Q9ERL1;Q9ER28|REFSEQ_NP:NP_076455|ENSEMBL:ENSRNOP00000031063 Tax_Id=10116 NADPH OXIDASE BETA SUBUNIT GP91PHOX
	Haiyang_shotgun,3336	R.IGVFLCGPEALAK.T	1375.63	-0.7178	1	1	2.4972	0.2785	437.7	2	12|24	1	1
	Haiyang_shotgun,4214	R.VGTSDPYSVALSNIGDKENEEYLNFAR.E	2990.18	-2.5955	2	1	2.5919	0.3922	227.5	1	14|52	1	1
$53-1		2	2	0.0619	46938.2	10.52	IPI:IPI00205736.1|REFSEQ_XP:XP_213105 Tax_Id=10116 SIMILAR TO RIBOSOMAL PROTEIN L4, CYTOSOLIC
	Haiyang_shotgun,3482	R.NIPGITLLNVSK.L	1269.52	0.9362	1	1	2.0146	0.1969	397.6	1	13|22	2	2
	Haiyang_shotgun,3532	R.VEEVPELPLVVEDK.V	1595.82	-0.6936	1	1	3.1215	0.436	512.8	1	14|26	1	1
$54-1		2	2	0.0736	47256.7	10.92	IPI:IPI00202512.1|SWISS-PROT:P50878|TREMBL:Q6P3V9|REFSEQ_NP:NP_071955|ENSEMBL:ENSRNOP00000013462 Tax_Id=10116 60S RIBOSOMAL PROTEIN L4
	Haiyang_shotgun,3482	R.NIPGITLLNVSK.L	1269.52	0.9362	1	1	2.0146	0.1969	397.6	1	13|22	2	2
	Haiyang_shotgun,4748	R.YAICSALAASALPALVMSK.G	1938.32	1.5052	2	1	3.5371	0.4797	1045.3	1	17|36	1	1
$55-1		7	1	0.1888	15733.4	10.1	IPI:IPI00195258.1|ENSEMBL:ENSRNOP00000003264 Tax_Id=10116 15KDA PROTEIN
$55-2		7	1	0.1888	15807.5	10.5	IPI:IPI00210238.1|SWISS-PROT:P62268|REFSEQ_NP:NP_511172|ENSEMBL:ENSRNOP00000022348 Tax_Id=10116 RIBOSOMAL PROTEIN S23
$55-3		7	1	0.1875	15678.1	9.34	IPI:IPI00360908.1|REFSEQ_XP:XP_344884 Tax_Id=10116 SIMILAR TO RIBOSOMAL PROTEIN S23
	Haiyang_shotgun,6155	K.ITAFVPNDGCLNFIEENDEVLVAGFGR.K	2998.29	0.0364	2	1	2.7795	0.5814	227.1	1	14|52	1	3
	Haiyang_shotgun,6826	K.ITAFVPNDGCLNFIEENDEVLVAGFGR.K	2998.29	-0.9736	2	1	2.5547	0.4917	173.1	1	12|52	1	3
	Haiyang_shotgun,7388	K.ITAFVPNDGCLNFIEENDEVLVAGFGR.K	2998.29	-2.7236	2	1	2.5092	0.2329	187.2	1	12|52	1	3
	Haiyang_shotgun,7524	K.ITAFVPNDGCLNFIEENDEVLVAGFGR.K	2998.29	-2.4836	2	1	2.6194	0.4242	161.5	1	13|52	1	3
	Haiyang_shotgun,7728	K.ITAFVPNDGCLNFIEENDEVLVAGFGR.K	2998.29	-1.2036	2	1	2.2153	0.2913	143.2	1	11|52	1	3
	Haiyang_shotgun,7768	K.ITAFVPNDGCLNFIEENDEVLVAGFGR.K	2998.29	-0.7536	2	1	2.2747	0.4342	141.2	1	12|52	1	3
	Haiyang_shotgun,8782	K.ITAFVPNDGCLNFIEENDEVLVAGFGR.K	2998.29	-0.4936	2	1	2.4523	0.248	323.1	1	14|52	1	3
$56-1		4	1	0.1085	23970.4	5.87	IPI:IPI00188330.1|REFSEQ_XP:XP_215197|ENSEMBL:ENSRNOP00000023526 Tax_Id=10116 SIMILAR TO NADH DEHYDROGENASE:UBIQUINONE FE-S PROTEIN 8
	Haiyang_shotgun,6904	K.LLNNGDKWEAEIAANIQADYLYR.-	2681.94	-1.3187	2	1	2.6191	0.3865	376.7	1	14|44	1	1
	Haiyang_shotgun,8788	K.LLNNGDKWEAEIAANIQADYLYR.-	2681.94	-2.7587	2	1	2.678	0.4307	400.2	1	14|44	1	1
	Haiyang_shotgun,8815	K.LLNNGDKWEAEIAANIQADYLYR.-	2681.94	-2.3287	2	1	2.3008	0.3596	207.1	1	11|44	1	1
	Haiyang_shotgun,9895	K.LLNNGDKWEAEIAANIQADYLYR.-	2681.94	-2.7587	2	1	2.3053	0.412	345.2	1	13|44	1	1
$57-1		4	1	0.0568	29835.6	10.23	IPI:IPI00210964.2|SWISS-PROT:P24050|REFSEQ_XP:XP_341789|ENSEMBL:ENSRNOP00000026528 Tax_Id=10116 SIMILAR TO RIBOSOMAL PROTEIN S5
	Haiyang_shotgun,4923	K.TIAECLADELINAAK.G	1632.83	-0.0783	1	1	2.1015	0.2899	533.5	1	13|28	1	1
	Haiyang_shotgun,4930	K.TIAECLADELINAAK.G	1632.83	0.9517	2	1	4.6327	0.3979	2525.6	1	22|28	1	1
	Haiyang_shotgun,4938	K.TIAECLADELINAAK.G	1632.83	0.3817	2	1	4.6874	0.4198	2910.1	1	23|28	1	1
	Haiyang_shotgun,4944	K.TIAECLADELINAAK.G	1632.83	1.6817	1	1	2.1433	0.1715	533.8	1	13|28	1	1
$58-1		3	1	0.1244	21782.2	5.83	IPI:IPI00201699.3|SWISS-PROT:P61589|TREMBL:O35791|REFSEQ_NP:NP_476473|ENSEMBL:ENSRNOP00000019499 Tax_Id=10116 TRANSFORMING PROTEIN RHOA
$58-2		3	1	0.0244	110909	5.32	IPI:IPI00362842.1|REFSEQ_XP:XP_228861|ENSEMBL:ENSRNOP00000029872 Tax_Id=10116 SIMILAR TO MCM2 PROTEIN
	Haiyang_shotgun,5960 - 5962	K.DQFPEVYVPTVFENYVADIEVDGK.Q	2775.02	1.8255	2	1	3.929	0.2408	508.6	1	22|46	1	2
	Haiyang_shotgun,6084	K.DQFPEVYVPTVFENYVADIEVDGK.Q	2775.02	-1.8345	2	1	2.2552	0.2229	169.2	2	13|46	1	2
	Haiyang_shotgun,7103	K.DQFPEVYVPTVFENYVADIEVDGK.Q	2775.02	-2.4645	2	1	2.2491	0.1433	146.7	1	11|46	1	2
$59-1		3	1	0.1938	15064.4	9.82	IPI:IPI00199169.1|REFSEQ_XP:XP_213619|ENSEMBL:ENSRNOP00000003674 Tax_Id=10116 SIMILAR TO NADH:UBIQUINONE OXIDOREDUCTASE B15 SUBUNIT
$59-2		3	1	0.2252	12326	9.75	IPI:IPI00390518.1|ENSEMBL:ENSRNOP00000038149 Tax_Id=10116 12KDA PROTEIN
	Haiyang_shotgun,3946	K.YKPAPLAALPNTLDPAEYDVSPETR.K	2730.02	0.4826	2	1	2.7341	0.5143	297.7	1	16|48	1	2
	Haiyang_shotgun,3959	K.YKPAPLAALPNTLDPAEYDVSPETR.K	2730.02	1.0626	3	1	4.574	0.5406	1089.5	1	30|96	1	2
	Haiyang_shotgun,3962	K.YKPAPLAALPNTLDPAEYDVSPETR.K	2730.02	0.7626	2	1	4.3147	0.5647	575.8	1	21|48	1	2
$60-1		3	1	0.1967	14441.4	9.47	IPI:IPI00210780.1|REFSEQ_XP:XP_345432|ENSEMBL:ENSRNOP00000007275 Tax_Id=10116 SIMILAR TO RIKEN CDNA 3110001N18
$60-2		3	1	0.1967	14467.4	9.44	IPI:IPI00373179.1|REFSEQ_XP:XP_342223|ENSEMBL:ENSRNOP00000015756 Tax_Id=10116 SIMILAR TO RIKEN CDNA 3110001N18
	Haiyang_shotgun,5375	R.FHLDLTHPVEDGIFDSGNFEQFLR.E	2835.08	0.9991	2	1	4.41	0.5872	850.8	1	22|46	1	2
	Haiyang_shotgun,5380	R.FHLDLTHPVEDGIFDSGNFEQFLR.E	2835.08	-2.0809	2	1	4.5813	0.5958	927.6	1	22|46	1	2
	Haiyang_shotgun,5386	R.FHLDLTHPVEDGIFDSGNFEQFLR.E	2835.08	0.0991	2	1	3.7619	0.5844	1060.4	1	23|46	1	2
$61-1		3	1	0.1107	32996	9.06	IPI:IPI00396906.1|SWISS-PROT:P35435|TREMBL:Q6PCU0|REFSEQ_NP:NP_446277|ENSEMBL:ENSRNOP00000030978 Tax_Id=10116 ATP SYNTHASE, H+ TRANSPORTING, MITOCHONDRIAL F1 COMPLEX, GAMMA POLYPEPTIDE 1
$61-2		3	1	0.0544	67720.7	8.03	IPI:IPI00454288.1|TREMBL:Q6QI09 Tax_Id=10116 LRRGT00199
	Haiyang_shotgun,6831	R.KPPTFGDASVIALELLNSGYEFDEGSIIFNQFK.S	3649.06	0.6381	2	1	4.4532	0.6071	1112.7	1	22|64	1	2
	Haiyang_shotgun,6842	R.KPPTFGDASVIALELLNSGYEFDEGSIIFNQFK.S	3649.06	0.0381	2	1	4.4785	0.4707	829.5	1	20|64	1	2
	Haiyang_shotgun,6863	R.KPPTFGDASVIALELLNSGYEFDEGSIIFNQFK.S	3649.06	1.4481	3	1	4.1832	0.4303	1436.3	1	32|128	1	2
$62-1		3	1	0.0833	17695	10.44	IPI:IPI00203523.1|SWISS-PROT:P62752|REFSEQ_XP:XP_340851|ENSEMBL:ENSRNOP00000019321 Tax_Id=10116 60S RIBOSOMAL PROTEIN L23A
$62-2		3	1	0.0867	16828	10.56	IPI:IPI00206525.2|ENSEMBL:ENSRNOP00000013436 Tax_Id=10116 16KDA PROTEIN
$62-3		3	1	0.0833	17753	10.38	IPI:IPI00364185.1|REFSEQ_XP:XP_223302|ENSEMBL:ENSRNOP00000029952 Tax_Id=10116 SIMILAR TO 60S RIBOSOMAL PROTEIN L23A
$62-4		3	1	0.0793	18540	10.4	IPI:IPI00367934.1|REFSEQ_XP:XP_345152 Tax_Id=10116 SIMILAR TO 60S RIBOSOMAL PROTEIN L23A
$62-5		3	1	0.1171	12347.6	10.58	IPI:IPI00369028.1|REFSEQ_XP:XP_345524 Tax_Id=10116 SIMILAR TO 60S RIBOSOMAL PROTEIN L23A
$62-6		3	1	0.0833	17684.9	10.44	IPI:IPI00475628.1|ENSEMBL:ENSRNOP00000036391 Tax_Id=10116 17KDA PROTEIN
	Haiyang_shotgun,2588	R.LAPDYDALDVANK.I	1405.54	0.7654	1	1	3.0995	0.3891	827.9	1	16|24	1	6
	Haiyang_shotgun,2591	R.LAPDYDALDVANK.I	1405.54	0.1654	2	1	3.6872	0.5392	473	1	19|24	1	6
	Haiyang_shotgun,2592	R.LAPDYDALDVANK.I	1405.54	0.7954	1	1	2.8562	0.1568	820.9	1	16|24	1	6
$63-1		3	1	0.0714	16258.4	11.16	IPI:IPI00212783.3|SWISS-PROT:P17078|REFSEQ_NP:NP_997676|ENSEMBL:ENSRNOP00000019162 Tax_Id=10116 60S RIBOSOMAL PROTEIN L35
$63-2		3	1	0.0813	14498.5	10.84	IPI:IPI00363291.1|REFSEQ_XP:XP_214596|ENSEMBL:ENSRNOP00000031466 Tax_Id=10116 SIMILAR TO 60S RIBOSOMAL PROTEIN L35
$63-3		3	1	0.0943	12420.8	11.31	IPI:IPI00370934.1|REFSEQ_XP:XP_347318 Tax_Id=10116 SIMILAR TO 60S RIBOSOMAL PROTEIN L35
	Haiyang_shotgun,1782	R.VLTVINQTQK.E	1144.35	0.8271	1	1	2.1771	0.1236	291.7	6	11|18	1	3
	Haiyang_shotgun,1786	R.VLTVINQTQK.E	1144.35	0.8271	1	1	2.469	0.1271	371.8	1	12|18	1	3
	Haiyang_shotgun,1792	R.VLTVINQTQK.E	1144.35	0.5971	2	1	3.0757	0.3239	961.2	1	15|18	1	3
$64-1		2	1	0.1404	11498	4.28	IPI:IPI00200145.1|SWISS-PROT:P19944|REFSEQ_XP:XP_343404|ENSEMBL:ENSRNOP00000015893;ENSRNOP00000018820 Tax_Id=10116 60S ACIDIC RIBOSOMAL PROTEIN P1
$64-2		2	1	0.1667	10140.5	4.28	IPI:IPI00362914.1|REFSEQ_XP:XP_214424 Tax_Id=10116 SIMILAR TO 60S ACIDIC RIBOSOMAL PROTEIN P1
	Haiyang_shotgun,4728	K.AAGVNVEPFWPGLFAK.A	1703.96	0.3647	2	1	4.448	0.5209	767.1	1	19|30	1	2
	Haiyang_shotgun,4742	K.AAGVNVEPFWPGLFAK.A	1703.96	0.6947	2	1	4.3156	0.5436	513.7	1	16|30	1	2
$65-1		2	1	0.0978	34215.5	5.91	IPI:IPI00200147.1|SWISS-PROT:P19945|REFSEQ_NP:NP_071797|ENSEMBL:ENSRNOP00000001518 Tax_Id=10116 60S ACIDIC RIBOSOMAL PROTEIN P0
$65-2		2	1	0.1023	32677.5	6.02	IPI:IPI00368902.1|REFSEQ_XP:XP_227546 Tax_Id=10116 SIMILAR TO ACIDIC RIBOSOMAL PHOSPHOPROTEIN P0
	Haiyang_shotgun,4123	K.AFLADPSAFAAAAPVAAATTAAPAAAAAPAK.V	2726.08	0.4203	2	1	5.0653	0.6205	1113.6	1	30|60	1	2
	Haiyang_shotgun,4126	K.AFLADPSAFAAAAPVAAATTAAPAAAAAPAK.V	2726.08	1.4803	2	1	4.3367	0.5166	946.1	1	27|60	1	2
$66-1		2	1	0.0543	41326.9	8.86	IPI:IPI00371146.1|REFSEQ_XP:XP_236696|ENSEMBL:ENSRNOP00000020174 Tax_Id=10116 SIMILAR TO EXPRESSED SEQUENCE AW557704
	Haiyang_shotgun,4895	K.AIGFQSQLSEFQVSLHDLEK.M	2277.52	0.529	2	1	3.7428	0.5461	813.1	1	18|38	1	1
	Haiyang_shotgun,4899	K.AIGFQSQLSEFQVSLHDLEK.M	2277.52	0.759	2	1	3.3045	0.4822	825.7	1	18|38	1	1
$67-1		2	1	0.0502	21987.2	11.1	IPI:IPI00231650.3|SWISS-PROT:P15865|REFSEQ_NP:NP_579819|ENSEMBL:ENSRNOP00000022891 Tax_Id=10116 H1 HISTONE FAMILY, MEMBER 4
$67-2		2	1	0.0529	21725.4	11.78	IPI:IPI00231781.3|REFSEQ_NP:NP_036711|ENSEMBL:ENSRNOP00000022735 Tax_Id=10116 TESTIS-SPECIFIC HISTONE 1
$67-3		2	1	0.0531	21594.2	11.78	IPI:IPI00476064.1|SWISS-PROT:P06349 Tax_Id=10116 HISTONE H1T
	Haiyang_shotgun,1890	K.ALAAAGYDVEK.N	1108.23	0.827	1	1	2.6561	0.3259	1113.5	1	14|20	1	3
	Haiyang_shotgun,1895	K.ALAAAGYDVEK.N	1108.23	0.687	1	1	2.5026	0.3538	898.9	2	12|20	1	3
$68-1		2	1	0.0503	45189.9	8.96	IPI:IPI00372400.1|REFSEQ_XP:XP_215627|ENSEMBL:ENSRNOP00000027608 Tax_Id=10116 SIMILAR TO DEATH ASSOCIATED PROTEIN 3
	Haiyang_shotgun,5935	K.EGFNALEPFLPILISNYNPK.E	2277.6	1.1038	2	1	2.526	0.2103	221.5	1	14|38	1	1
	Haiyang_shotgun,5940	K.EGFNALEPFLPILISNYNPK.E	2277.6	1.6838	2	1	2.4787	0.2704	168.4	2	12|38	1	1
$69-1		2	1	0.0291	76162.1	5.03	IPI:IPI00204776.1|SWISS-PROT:Q63014|REFSEQ_XP:XP_343177|ENSEMBL:ENSRNOP00000008827 Tax_Id=10116 A-KINASE ANCHOR PROTEIN 8
$69-2		2	1	0.0292	75617.5	5.07	IPI:IPI00476221.1|ENSEMBL:ENSRNOP00000008740 Tax_Id=10116 75KDA PROTEIN
	Haiyang_shotgun,7490	K.ETPEEVAAEVLAEVITAAVK.A	2070.33	0.7271	2	1	3.4573	0.4822	1018.5	1	17|38	1	2
	Haiyang_shotgun,7502	K.ETPEEVAAEVLAEVITAAVK.A	2070.33	-0.4329	2	1	5.177	0.5555	1814.3	1	23|38	1	2
$70-1		2	1	0.0993	17222.3	10.53	IPI:IPI00366014.1|SWISS-PROT:P62278|REFSEQ_NP:NP_569116|REFSEQ_XP:XP_345331|ENSEMBL:ENSRNOP00000027803;ENSRNOP00000036690 Tax_Id=10116 RIBOSOMAL PROTEIN S13
	Haiyang_shotgun,4692 - 4694	K.GLAPDLPEDLYHLIK.K	1694.95	0.6228	2	1	3.825	0.4515	709	1	20|28	1	1
	Haiyang_shotgun,4711	K.GLAPDLPEDLYHLIK.K	1694.95	1.6228	1	1	2.2402	0.3503	247.4	2	10|28	1	1
$71-1		2	1	0.0118	271041	5.95	IPI:IPI00362014.2|REFSEQ_XP:XP_242982|ENSEMBL:ENSRNOP00000022401 Tax_Id=10116 SIMILAR TO TALIN
	Haiyang_shotgun,6707	K.GTEWVDPEDPTVIAENELLGAAAAIEAAAK.K	3053.32	0.6637	2	1	2.24	0.4407	241.8	1	13|58	1	1
	Haiyang_shotgun,6710	K.GTEWVDPEDPTVIAENELLGAAAAIEAAAK.K	3053.32	0.8937	2	1	2.5598	0.3123	284.6	1	14|58	1	1
$72-1		2	1	0.0943	29545.2	9.31	IPI:IPI00361738.1|REFSEQ_XP:XP_228447|ENSEMBL:ENSRNOP00000005997 Tax_Id=10116 SIMILAR TO RIKEN CDNA 9430083G14
	Haiyang_shotgun,5070	K.IAYPLGLATLGATVCYPAQSVIIAK.I	2592.06	0.334	2	1	3.1501	0.5221	399.4	1	16|48	1	1
	Haiyang_shotgun,5078	K.IAYPLGLATLGATVCYPAQSVIIAK.I	2592.06	0.544	2	1	3.5564	0.5496	729.4	1	19|48	1	1
$73-1		2	1	0.0348	80292.6	5.94	IPI:IPI00373492.1|REFSEQ_XP:XP_224406|ENSEMBL:ENSRNOP00000014502 Tax_Id=10116 SIMILAR TO LYMPHOCYTE CYTOSOLIC PROTEIN 1
	Haiyang_shotgun,6682	K.ISTSLPVLDLIDAIQPGSINYDLLK.T	2700.12	-2.309	2	1	3.0703	0.4408	328.4	1	16|48	1	1
	Haiyang_shotgun,6694	K.ISTSLPVLDLIDAIQPGSINYDLLK.T	2700.12	-0.269	2	1	3.569	0.4003	367.4	1	17|48	1	1
$74-1		2	1	0.112	14469.8	10.34	IPI:IPI00192995.1|ENSEMBL:ENSRNOP00000001796 Tax_Id=10116 14KDA PROTEIN
$74-2		2	1	0.1129	14262.5	10.22	IPI:IPI00207486.1|ENSEMBL:ENSRNOP00000020739 Tax_Id=10116 14KDA PROTEIN
$74-3		2	1	0.112	14487.9	10.21	IPI:IPI00213988.1|REFSEQ_XP:XP_212765|ENSEMBL:ENSRNOP00000015428 Tax_Id=10116 SIMILAR TO RIBOSOMAL PROTEIN L31
$74-4		2	1	0.112	14462.8	10.54	IPI:IPI00231042.6|SWISS-PROT:P62902|REFSEQ_NP:NP_071951|REFSEQ_XP:XP_345251|ENSEMBL:ENSRNOP00000018143 Tax_Id=10116 60S RIBOSOMAL PROTEIN L31
$74-5		2	1	0.1094	14841	10.12	IPI:IPI00361628.1|REFSEQ_XP:XP_346342|ENSEMBL:ENSRNOP00000004575 Tax_Id=10116 SIMILAR TO RIBOSOMAL PROTEIN L31
$74-6		2	1	0.1129	14275.5	10.26	IPI:IPI00361677.1|REFSEQ_XP:XP_212735|ENSEMBL:ENSRNOP00000029137 Tax_Id=10116 SIMILAR TO RIBOSOMAL PROTEIN L31
$74-7		2	1	0.112	14267.6	10.25	IPI:IPI00361934.1|REFSEQ_XP:XP_212827|ENSEMBL:ENSRNOP00000033915 Tax_Id=10116 SIMILAR TO RIBOSOMAL PROTEIN L31
$74-8		2	1	0.1111	14466.9	9.87	IPI:IPI00362828.1|REFSEQ_XP:XP_228842 Tax_Id=10116 SIMILAR TO RIBOSOMAL PROTEIN L31
$74-9		2	1	0.1129	14312.6	10.44	IPI:IPI00370569.1|REFSEQ_XP:XP_345973|ENSEMBL:ENSRNOP00000035435 Tax_Id=10116 SIMILAR TO RIBOSOMAL PROTEIN L31
$74-10		2	1	0.112	14456.7	10.15	IPI:IPI00388786.1|ENSEMBL:ENSRNOP00000034254 Tax_Id=10116 14KDA PROTEIN
$74-11		2	1	0.1129	14281.5	10.41	IPI:IPI00390235.1|ENSEMBL:ENSRNOP00000036755 Tax_Id=10116 14KDA PROTEIN
$74-12		2	1	0.1186	13654.9	10.81	IPI:IPI00390860.1|ENSEMBL:ENSRNOP00000031078 Tax_Id=10116 13KDA PROTEIN
$74-13		2	1	0.1373	12124	10.05	IPI:IPI00392363.1|ENSEMBL:ENSRNOP00000033467 Tax_Id=10116 12KDA PROTEIN
$74-14		2	1	0.1386	12076	10.72	IPI:IPI00393887.1|ENSEMBL:ENSRNOP00000000056 Tax_Id=10116 12KDA PROTEIN
	Haiyang_shotgun,4148	K.LYTLVTYVPVTTFK.N	1645.96	-1.4067	1	1	2.2739	0.3235	363.6	1	12|26	1	14
	Haiyang_shotgun,4154	K.LYTLVTYVPVTTFK.N	1645.96	0.2333	1	1	2.1086	0.2352	399.9	1	12|26	1	14
$75-1		2	1	0.0471	58017.2	6.63	IPI:IPI00188111.1|REFSEQ_XP:XP_213765|ENSEMBL:ENSRNOP00000001227 Tax_Id=10116 SIMILAR TO CCT (CHAPERONIN CONTAINING TCP-1) ZETA SUBUNIT
	Haiyang_shotgun,5818	K.NAIDDGCVVPGAGAVEVALAEALIK.Y	2453.77	0.6383	2	1	3.068	0.3564	284.4	1	19|48	1	1
	Haiyang_shotgun,5826	K.NAIDDGCVVPGAGAVEVALAEALIK.Y	2453.77	0.8883	2	1	3.4113	0.404	228.3	3	18|48	1	1
$76-1		2	1	0.0555	59536.7	5.51	IPI:IPI00470301.1|TREMBL:Q6PCT4;Q68FQ0;Q6B436|REFSEQ_NP:NP_001004078|ENSEMBL:ENSRNOP00000015886 Tax_Id=10116 CHAPERONIN CONTAINING TCP1, SUBUNIT 5
	Haiyang_shotgun,8250	K.SQDDEIGDGTTGVVVLAGALLEEAEQLLDR.G	3115.35	-0.7298	2	1	3.8066	0.504	713.1	1	20|58	1	1
	Haiyang_shotgun,8254	K.SQDDEIGDGTTGVVVLAGALLEEAEQLLDR.G	3115.35	-0.0798	2	1	4.4636	0.5828	904.2	1	22|58	1	1
$77-1		2	1	0.051	17778.9	11.26	IPI:IPI00230939.4|SWISS-PROT:P83732|REFSEQ_NP:NP_071960|ENSEMBL:ENSRNOP00000002194 Tax_Id=10116 60S RIBOSOMAL PROTEIN L24
	Haiyang_shotgun,2563	K.VFQFLNAK.C	967.146	0.7165	1	1	2.2032	0.1569	439.6	2	10|14	1	1
	Haiyang_shotgun,2566	K.VFQFLNAK.C	967.146	0.6065	1	1	2.0836	0.1046	523.2	3	10|14	1	1
$78-1		2	1	0.0412	82557.8	9.35	IPI:IPI00421940.1|TREMBL:Q704E8|REFSEQ_NP:NP_997683|ENSEMBL:ENSRNOP00000003739 Tax_Id=10116 ATP-BINDING CASSETTE, SUB-FAMILY B, MEMBER 7, MITOCHONDRIAL
	Haiyang_shotgun,6895	R.AILKDPPVILYDEATSSLDSITEETILGAMR.D	3363.82	1.212	2	1	2.6121	0.5294	189.8	1	14|60	1	1
	Haiyang_shotgun,6919	R.AILKDPPVILYDEATSSLDSITEETILGAMR.D	3363.82	0.332	2	1	2.8369	0.4845	165.2	1	13|60	1	1
$79-1		2	1	0.0746	32776.7	8.84	IPI:IPI00373683.1|REFSEQ_XP:XP_231730|ENSEMBL:ENSRNOP00000037932 Tax_Id=10116 SIMILAR TO IMMUNITY-ASSOCIATED PROTEIN
	Haiyang_shotgun,6903	R.ATGSESEAQVEQLLDLVACLVR.E	2389.64	0.6295	2	1	4.8233	0.5616	1401.7	1	22|42	1	1
	Haiyang_shotgun,6906	R.ATGSESEAQVEQLLDLVACLVR.E	2389.64	1.0395	2	1	5.535	0.6303	1926.8	1	24|42	1	1
$80-1		2	1	0.0255	141209	5.6	IPI:IPI00193213.1|SWISS-PROT:P04157-1 Tax_Id=10116 SPLICE ISOFORM 1 OF LEUKOCYTE COMMON ANTIGEN VARIANT 4 PRECURSOR
$80-2		2	1	0.0275	132024	5.8	IPI:IPI00231599.1|SWISS-PROT:P04157-2 Tax_Id=10116 SPLICE ISOFORM 2 OF LEUKOCYTE COMMON ANTIGEN VARIANT 4 PRECURSOR
$80-3		2	1	0.0273	132601	5.82	IPI:IPI00231601.1|SWISS-PROT:P04157-4|ENSEMBL:ENSRNOP00000030503 Tax_Id=10116 SPLICE ISOFORM 4 OF LEUKOCYTE COMMON ANTIGEN VARIANT 4 PRECURSOR
$80-4		2	1	0.0255	141314	5.6	IPI:IPI00389957.1|SWISS-PROT:P04157-3|ENSEMBL:ENSRNOP00000029335 Tax_Id=10116 SPLICE ISOFORM 3 OF LEUKOCYTE COMMON ANTIGEN VARIANT 4 PRECURSOR
$80-5		2	1	0.0333	109934	6.19	IPI:IPI00421489.1|TREMBL:Q6LDZ3|REFSEQ_NP:NP_612516|ENSEMBL:ENSRNOP00000029889 Tax_Id=10116 LEUKOCYTE COMMON ANTIGEN
	Haiyang_shotgun,8138	R.DGSQQTGLFCALFNLLESAETEDVVDVFQVVK.S	3560.9	-1.8105	2	1	4.0014	0.6576	365.2	1	16|62	1	5
	Haiyang_shotgun,8147	R.DGSQQTGLFCALFNLLESAETEDVVDVFQVVK.S	3560.9	-0.3505	2	1	3.3494	0.4969	450.5	1	16|62	1	5
$81-1		2	1	0.1195	25385.2	9.44	IPI:IPI00366894.1|REFSEQ_XP:XP_343524|ENSEMBL:ENSRNOP00000015210 Tax_Id=10116 SIMILAR TO 2310015N21RIK PROTEIN
	Haiyang_shotgun,6599	R.DLPDQLLELYQQGFSLAALHPFVQPTR.R	3098.5	1.7905	2	1	2.83	0.4442	469.9	1	16|52	1	1
	Haiyang_shotgun,6604	R.DLPDQLLELYQQGFSLAALHPFVQPTR.R	3098.5	-1.1095	2	1	3.4151	0.5917	546.3	1	17|52	1	1
$82-1		2	1	0.0396	60083.1	8.91	IPI:IPI00202309.1|TREMBL:Q8VD44|REFSEQ_NP:NP_787040 Tax_Id=10116 UDP-GLUCURONOSYLTRANSFERASE 1A8
$82-2		2	1	0.0394	60045.2	8.66	IPI:IPI00202325.1|SWISS-PROT:P20720 Tax_Id=10116 UDP-GLUCURONOSYLTRANSFERASE 1-2 PRECURSOR, MICROSOMAL
$82-3		2	1	0.0393	59662.8	8.77	IPI:IPI00213569.1|SWISS-PROT:Q64550|REFSEQ_NP:NP_036815|ENSEMBL:ENSRNOP00000025045 Tax_Id=10116 UDP-GLUCURONOSYLTRANSFERASE 1-1 PRECURSOR, MICROSOMAL
$82-4		2	1	0.0387	60746.8	8.55	IPI:IPI00214436.2|TREMBL:Q68G32 Tax_Id=10116 UGT1A7 PROTEIN
$82-5		2	1	0.0398	59820.9	8.86	IPI:IPI00214437.2|ENSEMBL:ENSRNOP00000038564 Tax_Id=10116 59KDA PROTEIN
$82-6		2	1	0.0395	60225.3	8.84	IPI:IPI00214439.2|TREMBL:Q6T5F1 Tax_Id=10116 UDP GLYCOSYLTRANSFERASE 1 FAMILY POLYPEPTIDE A4
$82-7		2	1	0.0395	59993.2	8.9	IPI:IPI00214440.1|SWISS-PROT:Q64638 Tax_Id=10116 UDP-GLUCURONOSYLTRANSFERASE 1-5 PRECURSOR, MICROSOMAL
$82-8		2	1	0.0396	60235.3	8.91	IPI:IPI00421704.1|TREMBL:Q63662;Q6T5E9;Q64671|ENSEMBL:ENSRNOP00000030374 Tax_Id=10116 UDP GLYCOSYLTRANSFERASE 1 FAMILY POLYPEPTIDE A7
$82-9		2	1	0.0395	59922.1	8.9	IPI:IPI00421705.1|TREMBL:Q6T5F0;Q8VD45|ENSEMBL:ENSRNOP00000025707 Tax_Id=10116 UDP GLYCOSYLTRANSFERASE 1 FAMILY POLYPEPTIDE A6
$82-10		2	1	0.0394	60031.2	8.66	IPI:IPI00421706.1|TREMBL:Q6T5F2|ENSEMBL:ENSRNOP00000028920 Tax_Id=10116 UDP GLYCOSYLTRANSFERASE 1 FAMILY POLYPEPTIDE A2
$82-11		2	1	0.0396	60044.9	8.75	IPI:IPI00454441.1|TREMBL:Q6T5F3 Tax_Id=10116 UDP GLYCOSYLTRANSFERASE 1 FAMILY POLYPEPTIDE A11
$82-12		2	1	0.0395	59627.5	8.6	IPI:IPI00475587.1|SWISS-PROT:Q64633 Tax_Id=10116 UDP-GLUCURONOSYLTRANSFERASE 1-7 PRECURSOR, MICROSOMAL
$82-13		2	1	0.0396	60249.3	8.91	IPI:IPI00475707.1|SWISS-PROT:P08430|TREMBL:Q91Y43;Q925F8;P97886|REFSEQ_NP:NP_476446 Tax_Id=10116 UDP-GLUCURONOSYLTRANSFERASE 1A6
$82-14		2	1	0.0396	60060.3	8.92	IPI:IPI00475998.1|SWISS-PROT:Q64634 Tax_Id=10116 UDP-GLUCURONOSYLTRANSFERASE 1-8 PRECURSOR, MICROSOMAL
$82-15		2	1	0.0395	59571.4	8.6	IPI:IPI00476426.1|TREMBL:Q6T5E8;Q8VD43|ENSEMBL:ENSRNOP00000025652 Tax_Id=10116 UDP GLYCOSYLTRANSFERASE 1 FAMILY POLYPEPTIDE A8
$82-16		2	1	0.0396	60049.1	8.91	IPI:IPI00476793.1|TREMBL:Q6T5E7|ENSEMBL:ENSRNOP00000025292 Tax_Id=10116 UDP GLYCOSYLTRANSFERASE 1 FAMILY POLYPEPTIDE A9
$82-17		2	1	0.0395	60140.2	8.75	IPI:IPI00476799.1|SWISS-PROT:Q64637 Tax_Id=10116 UDP-GLUCURONOSYLTRANSFERASE 1-3 PRECURSOR, MICROSOMAL
	Haiyang_shotgun,6412	R.GAGVTLNVLEMTADDLENALK.T	2175.45	1.1168	2	1	2.3633	0.2897	269.6	1	12|40	1	17
	Haiyang_shotgun,6416	R.GAGVTLNVLEMTADDLENALK.T	2175.45	0.9168	2	1	4.0188	0.5514	665.2	1	17|40	1	17
$83-1		2	1	0.1517	17040.1	10.39	IPI:IPI00231692.3|SWISS-PROT:P62845|TREMBL:Q6TPJ7|REFSEQ_NP:NP_058847|ENSEMBL:ENSRNOP00000035156 Tax_Id=10116 RIBOSOMAL PROTEIN S15
	Haiyang_shotgun,6803	R.GVDLDQLLDMSYEQLMQLYSAR.Q	2589.93	-0.4026	2	1	4.4539	0.6754	1547.9	1	24|42	1	1
	Haiyang_shotgun,6810	R.GVDLDQLLDMSYEQLMQLYSAR.Q	2589.93	-0.5126	2	1	6.0191	0.6302	2207.8	1	24|42	1	1
$84-1		2	1	0.0736	35434.9	9.33	IPI:IPI00366416.1|REFSEQ_XP:XP_216944|ENSEMBL:ENSRNOP00000017067 Tax_Id=10116 SIMILAR TO CYTOCHROME C-1
	Haiyang_shotgun,4859	R.HGGEDYVFSLLTGYCEPPTGVSLR.E	2655.89	1.794	2	1	3.8764	0.5797	1044.4	1	20|46	1	1
	Haiyang_shotgun,4862	R.HGGEDYVFSLLTGYCEPPTGVSLR.E	2655.89	1.404	2	1	4.7933	0.5907	1551.3	1	23|46	1	1
$85-1		2	1	0.0117	219690	6.27	IPI:IPI00189403.1|REFSEQ_XP:XP_232860|ENSEMBL:ENSRNOP00000009227 Tax_Id=10116 SIMILAR TO FLASH
	Haiyang_shotgun,6374	R.IIESAILSFTSLIRYLDLSKICK.S	2685.19	2.9393	2	1	2.4072	0.2983	192.3	2	12|44	1	1
	Haiyang_shotgun,7016	R.IIESAILSFTSLIRYLDLSKICK.S	2685.19	2.4393	2	1	2.4174	0.1474	308.5	1	13|44	1	1
$86-1		2	1	0.1429	14865.4	10.51	IPI:IPI00207980.1|SWISS-PROT:P62832|REFSEQ_XP:XP_213448|ENSEMBL:ENSRNOP00000005471 Tax_Id=10116 60S RIBOSOMAL PROTEIN L23
	Haiyang_shotgun,3982	R.ISLGLPVGAVINCADNTGAK.N	1971.24	0.7186	2	1	4.2071	0.5249	1039.1	1	24|38	1	1
	Haiyang_shotgun,3988	R.ISLGLPVGAVINCADNTGAK.N	1971.24	-0.2914	2	1	4.2477	0.6148	1194	1	24|38	1	1
$87-1		2	1	0.0586	28868.8	9.39	IPI:IPI00196107.1|SWISS-PROT:P19511|REFSEQ_NP:NP_599192|ENSEMBL:ENSRNOP00000021920 Tax_Id=10116 ATP SYNTHASE B CHAIN, MITOCHONDRIAL PRECURSOR
	Haiyang_shotgun,6502	R.LGLIPEEFFQFLYPK.T	1842.17	1.5091	2	1	2.7678	0.4554	358.5	1	15|28	1	1
	Haiyang_shotgun,6518	R.LGLIPEEFFQFLYPK.T	1842.17	-0.3809	2	1	4.0156	0.6198	575.4	1	19|28	1	1
$88-1		2	1	0.0224	53440.2	8.86	IPI:IPI00206402.1|SWISS-PROT:P51882|REFSEQ_NP:NP_062168|ENSEMBL:ENSRNOP00000028330 Tax_Id=10116 T-CELL SURFACE GLYCOPROTEIN CD5 PRECURSOR
	Haiyang_shotgun,2132	R.LQLVPGHEGLR.C	1219.42	-0.5011	1	1	1.9427	0.1392	185.6	13	9|20	1	1
	Haiyang_shotgun,2143	R.LQLVPGHEGLR.C	1219.42	-0.1311	1	1	2.3203	0.3536	358.3	1	12|20	1	1
$89-1		2	1	0.0818	31411.2	7.91	IPI:IPI00204135.2|ENSEMBL:ENSRNOP00000027662 Tax_Id=10116 31KDA PROTEIN
	Haiyang_shotgun,6663	R.NFVIPEAEAEWVGLTLEEALEK.Q	2488.77	1.0945	2	1	5.0698	0.4481	1704.3	1	26|42	1	1
	Haiyang_shotgun,6666	R.NFVIPEAEAEWVGLTLEEALEK.Q	2488.77	0.6045	2	1	3.5997	0.4836	1152.7	1	21|42	1	1
$90-1		2	1	0.0483	54925.4	9.01	IPI:IPI00205912.1|REFSEQ_XP:XP_228554|ENSEMBL:ENSRNOP00000004911 Tax_Id=10116 SIMILAR TO NON-POU-DOMAIN-CONTAINING, OCTAMER BINDING PROTEIN
$90-2		2	1	0.1122	23558.6	9.67	IPI:IPI00205919.1|ENSEMBL:ENSRNOP00000004915 Tax_Id=10116 23KDA PROTEIN
	Haiyang_shotgun,6975	R.NLPQYVSNELLEEAFSVFGQVER.A	2669.93	0.0873	2	1	3.2246	0.5046	927	1	21|44	1	2
	Haiyang_shotgun,6978	R.NLPQYVSNELLEEAFSVFGQVER.A	2669.93	0.8273	2	1	2.806	0.4407	684.8	1	18|44	1	2
$91-1		2	1	0.0116	109768	6.27	IPI:IPI00371725.1|REFSEQ_XP:XP_236909|ENSEMBL:ENSRNOP00000034672 Tax_Id=10116 SIMILAR TO DISHEVELLED-ASSOCIATED ACTIVATOR OF MORPHOGENESIS 1
$91-2		2	1	0.0136	93280.6	8.77	IPI:IPI00388923.1|ENSEMBL:ENSRNOP00000034426 Tax_Id=10116 93KDA PROTEIN
	Haiyang_shotgun,5183	R.SGEVFDKDLNK.F	1252.36	0.8162	1	1	2.0263	0.1366	600.7	1	12|20	1	2
	Haiyang_shotgun,5187	R.SGEVFDKDLNK.F	1252.36	-1.1938	1	1	2.0598	0.2362	500.4	3	12|20	1	2
$92-1		2	1	0.2022	10423.7	4.9	IPI:IPI00369093.1|REFSEQ_XP:XP_345569|ENSEMBL:ENSRNOP00000016751 Tax_Id=10116 SIMILAR TO UBIQUINOL-CYTOCHROME C REDUCTASE COMPLEX 11 KDA PROTEIN, MITOCHONDRIAL PRECURSOR (MITOCHONDRIAL HINGE PROTEIN) (CYTOCHROME C1, NONHEME 11 KDA PROTEIN) (COMPLEX III SUBUNIT VIII)
	Haiyang_shotgun,4404	R.SQTEEDCTEELFDFLHAR.D	2228.31	0.8688	2	1	4.049	0.488	1638.5	1	20|34	1	1
	Haiyang_shotgun,4410	R.SQTEEDCTEELFDFLHAR.D	2228.31	1.0588	2	1	4.4084	0.5194	1754.9	1	22|34	1	1
$93-1		2	1	0.0436	61067.5	6.28	IPI:IPI00339148.1|SWISS-PROT:P63039|REFSEQ_NP:NP_071565|REFSEQ_XP:XP_212759|ENSEMBL:ENSRNOP00000019912 Tax_Id=10116 60 KDA HEAT SHOCK PROTEIN, MITOCHONDRIAL PRECURSOR
	Haiyang_shotgun,7447	R.TALLDAAGVASLLTTAEAVVTEIPK.E	2455.83	0.7506	2	1	3.1369	0.3983	737.6	1	18|48	1	1
	Haiyang_shotgun,7454	R.TALLDAAGVASLLTTAEAVVTEIPK.E	2455.83	0.5606	2	1	3.7241	0.5416	1076.8	1	20|48	1	1
$94-1		2	1	0.116	19529.6	6.95	IPI:IPI00206926.1|REFSEQ_XP:XP_213411|ENSEMBL:ENSRNOP00000005661 Tax_Id=10116 SIMILAR TO A230072I16RIK PROTEIN
$94-2		2	1	0.14	16116.6	6.9	IPI:IPI00359960.1|REFSEQ_XP:XP_344523|ENSEMBL:ENSRNOP00000019327 Tax_Id=10116 SIMILAR TO A230072I16RIK PROTEIN
	Haiyang_shotgun,5846	R.TVLGIGPGPVELIDEVTGHLK.L	2145.49	-0.3048	2	1	4.59	0.5203	548.1	1	17|40	1	2
	Haiyang_shotgun,5856	R.TVLGIGPGPVELIDEVTGHLK.L	2145.49	1.1652	2	1	4.0201	0.5559	520.6	1	17|40	1	2
$95-1		2	1	0.2564	13293.3	5.63	IPI:IPI00370707.1|REFSEQ_XP:XP_347270;XP_213753|ENSEMBL:ENSRNOP00000001941 Tax_Id=10116 SIMILAR TO DNA-DIRECTED RNA POLYMERASE II 13.3 KDA POLYPEPTIDE (RPB11)
	Haiyang_shotgun,8070	R.VQTTPDYSPQEAFTNAITDLISELSLLEER.F	3382.67	1.5341	2	1	2.4612	0.4028	362	1	15|58	1	1
	Haiyang_shotgun,8078	R.VQTTPDYSPQEAFTNAITDLISELSLLEER.F	3382.67	1.2341	2	1	2.8254	0.4244	349.5	1	15|58	1	1
$96-1		2	1	0.3049	9402.66	8.32	IPI:IPI00212052.2|ENSEMBL:ENSRNOP00000015217 Tax_Id=10116 9KDA PROTEIN
	Haiyang_shotgun,6714	R.WENPLMGWASTADPLSNMVLTFSAK.E	2768.16	1.011	2	1	2.6044	0.3763	363.8	1	15|48	1	1
	Haiyang_shotgun,6719	R.WENPLMGWASTADPLSNMVLTFSAK.E	2768.16	0.011	2	1	3.4102	0.5363	786	1	20|48	1	1
$97-1		1	1	0.0623	43196.3	6.3	IPI:IPI00371432.1|REFSEQ_XP:XP_215158|ENSEMBL:ENSRNOP00000017109 Tax_Id=10116 SIMILAR TO 4933402K05RIK PROTEIN
	Haiyang_shotgun,6924 - 6926	K.ASLDSMLGGLEQELQDLGIATVPK.G	2486.83	0.8951	2	1	2.7495	0.3883	432.1	1	14|46	1	1
$98-1		1	1	0.0535	26630.1	9.31	IPI:IPI00195999.1|ENSEMBL:ENSRNOP00000009988 Tax_Id=10116 26KDA PROTEIN
$98-2		1	1	0.0535	26674.3	9.68	IPI:IPI00212776.1|SWISS-PROT:P62909|REFSEQ_XP:XP_341889|ENSEMBL:ENSRNOP00000023935 Tax_Id=10116 40S RIBOSOMAL PROTEIN S3
	Haiyang_shotgun,2530	K.DEILPTTPISEQK.G	1471.64	-0.0147	1	1	2.2695	0.1215	388.1	1	11|24	1	2
$99-1		1	1	0.0486	56433	8.68	IPI:IPI00327991.3|SWISS-PROT:P24470|TREMBL:Q68G40|REFSEQ_NP:NP_114027|ENSEMBL:ENSRNOP00000017840 Tax_Id=10116 CYTOCHROME P450 2C23
$99-2		1	1	0.0488	56389.7	8.58	IPI:IPI00475803.1|ENSEMBL:ENSRNOP00000017931 Tax_Id=10116 56KDA PROTEIN
	Haiyang_shotgun,7920	K.EALLQQGDEFLGRGPLPIIEDTHK.G	2677.99	1.5841	2	1	2.4207	0.1338	363.1	1	15|46	1	2
$100-1		1	1	0.0192	85981.6	9.38	IPI:IPI00198801.1|REFSEQ_XP:XP_228810|ENSEMBL:ENSRNOP00000004240 Tax_Id=10116 SIMILAR TO NUCLEOLAR RNA HELICASE II (NUCLEOLAR RNA HELICASE GU) (RH II/GU) (DEAD-BOX PROTEIN 21)
$100-2		1	1	0.0188	88032	9.39	IPI:IPI00372862.1|REFSEQ_XP:XP_342142|ENSEMBL:ENSRNOP00000034690 Tax_Id=10116 SIMILAR TO NUCLEOLAR RNA HELICASE II (NUCLEOLAR RNA HELICASE GU) (RH II/GU) (DEAD-BOX PROTEIN 21)
$100-3		2	2	1.0188	88033	10.39	IPI:IPI00372862.1|REFSEQ_XP:XP_342142|ENSEMBL:ENSRNOP00000034690 Tax_Id=10116 SIMILAR TO NUCLEOLAR RNA HELICASE II (NUCLEOLAR RNA HELICASE GU) (RH II/GU) (DEAD-BOX PROTEIN 21)
$101-1		1	1	0.0244	113054	5.3	IPI:IPI00326305.3|SWISS-PROT:P06685|TREMBL:Q64608|REFSEQ_NP:NP_036636|ENSEMBL:ENSRNOP00000021449 Tax_Id=10116 SODIUM/POTASSIUM-TRANSPORTING ATPASE ALPHA-1 CHAIN PRECURSOR
	Haiyang_shotgun,6050	K.EQPLDEELKDAFQNAYLELGGLGER.V	2836.06	-0.5695	2	1	3.9994	0.5701	757.8	1	19|48	1	1
$102-1		1	1	0.0591	23368	11.2	IPI:IPI00197655.1|ENSEMBL:ENSRNOP00000011313 Tax_Id=10116 23KDA PROTEIN
$102-2		1	1	0.0588	24146.1	11.62	IPI:IPI00231445.3|SWISS-PROT:P61314|REFSEQ_NP:NP_620814|ENSEMBL:ENSRNOP00000010759 Tax_Id=10116 RIBOSOMAL PROTEIN L15
$102-3		1	1	0.0795	17323.1	10.98	IPI:IPI00359296.1|REFSEQ_XP:XP_344286|ENSEMBL:ENSRNOP00000036489 Tax_Id=10116 SIMILAR TO 60S RIBOSOMAL PROTEIN L15
$102-4		1	1	0.0591	23919.8	11.34	IPI:IPI00361873.1|REFSEQ_XP:XP_221299 Tax_Id=10116 SIMILAR TO 60S RIBOSOMAL PROTEIN L15
$102-5		1	1	0.0545	25515.8	11.15	IPI:IPI00388086.1|REFSEQ_XP:XP_345712|ENSEMBL:ENSRNOP00000032283 Tax_Id=10116 SIMILAR TO 60S RIBOSOMAL PROTEIN L15
	Haiyang_shotgun,4898	K.FFEVILIDPFHK.A	1505.78	0.9846	2	1	4.2185	0.5513	1778	1	19|22	1	5
$103-1		1	1	0.032	38347	8.93	IPI:IPI00201562.1|SWISS-PROT:P29147|REFSEQ_NP:NP_446447|ENSEMBL:ENSRNOP00000002366 Tax_Id=10116 D-BETA-HYDROXYBUTYRATE DEHYDROGENASE, MITOCHONDRIAL PRECURSOR
	Haiyang_shotgun,3219	K.FGVEAFSDCLR.Y	1301.42	-0.4161	2	1	2.9399	0.3711	996.3	1	16|20	1	1
$104-1		1	1	0.0825	23967.4	10.31	IPI:IPI00366206.1|REFSEQ_XP:XP_216880|ENSEMBL:ENSRNOP00000010117 Tax_Id=10116 SIMILAR TO RIKEN CDNA 2410011G03
	Haiyang_shotgun,3095	K.FNVSATPEQYVPYSTTR.K	1961.12	0.691	2	1	3.6778	0.4614	741.1	1	18|32	1	1
$105-1		1	1	0.0464	51546.8	7.16	IPI:IPI00197616.3|SWISS-PROT:Q08163|REFSEQ_NP:NP_071778|ENSEMBL:ENSRNOP00000018711 Tax_Id=10116 CAP, ADENYLATE CYCLASE-ASSOCIATED PROTEIN 1
	Haiyang_shotgun,6188	K.GAVPYVQAFDSLLANPVAEYLK.M	2366.7	-0.5827	2	1	5.3534	0.6092	1540.7	1	23|42	1	1
$106-1		1	1	0.0211	89650.2	5.98	IPI:IPI00373010.1|REFSEQ_XP:XP_224255|ENSEMBL:ENSRNOP00000019551 Tax_Id=10116 SIMILAR TO RIKEN CDNA E130115J16
$106-2		1	1	0.0994	19348	7.87	IPI:IPI00387679.1|ENSEMBL:ENSRNOP00000037956 Tax_Id=10116 19KDA PROTEIN
	Haiyang_shotgun,4055	K.GGGRFGQTTPPLVDFLK.D	1791.04	-1.1161	1	1	2.0041	0.3309	318.1	1	13|32	1	2
$107-1		1	1	0.0856	21721.4	10.22	IPI:IPI00210946.3|SWISS-PROT:P24049|REFSEQ_NP:NP_958818|ENSEMBL:ENSRNOP00000025217 Tax_Id=10116 60S RIBOSOMAL PROTEIN L17
$107-2		1	1	0.0796	23314.3	10.18	IPI:IPI00358304.1|REFSEQ_XP:XP_217582|ENSEMBL:ENSRNOP00000034767 Tax_Id=10116 SIMILAR TO HEPH PROTEIN
$107-3		1	1	0.0702	26310.6	10.24	IPI:IPI00363829.1|REFSEQ_XP:XP_214799|ENSEMBL:ENSRNOP00000033726 Tax_Id=10116 SIMILAR TO 60S RIBOSOMAL PROTEIN L17 (L23) (AMINO ACID STARVATION-INDUCED PROTEIN) (ASI)
$107-4		1	1	0.16	11603.6	9.41	IPI:IPI00369801.1|REFSEQ_XP:XP_345792 Tax_Id=10116 SIMILAR TO 60S RIBOSOMAL PROTEIN L17 (L23) (AMINO ACID STARVATION-INDUCED PROTEIN) (ASI)
$107-5		1	1	0.093	19830.4	10.2	IPI:IPI00372883.1|REFSEQ_XP:XP_342165 Tax_Id=10116 SIMILAR TO HEPH PROTEIN
$107-6		1	1	0.1333	13888	9.91	IPI:IPI00372904.1|REFSEQ_XP:XP_342188 Tax_Id=10116 SIMILAR TO AC2-210
$107-7		1	1	0.0838	22087.8	10.24	IPI:IPI00387883.1|ENSEMBL:ENSRNOP00000030869 Tax_Id=10116 22KDA PROTEIN
$107-8		1	1	0.0847	22098.8	10.24	IPI:IPI00392135.1|ENSEMBL:ENSRNOP00000031991 Tax_Id=10116 22KDA PROTEIN
$107-9		1	1	0.087	21390	10.04	IPI:IPI00392232.1|ENSEMBL:ENSRNOP00000033312 Tax_Id=10116 21KDA PROTEIN
	Haiyang_shotgun,3832	K.GLDVDSLVIEHIQVNK.A	1780.02	-0.3339	1	1	1.9982	0.3374	190	4	9|30	1	9
$108-1		1	1	0.0176	193859	6.13	IPI:IPI00365769.1|REFSEQ_XP:XP_341878|ENSEMBL:ENSRNOP00000018021 Tax_Id=10116 SIMILAR TO IQ MOTIF CONTAINING GTPASE ACTIVATING PROTEIN 1
	Haiyang_shotgun,7287	K.IGGILANELSVDEAALHAAVIAINEAIDHR.V	3097.47	2.2024	3	1	5.2854	0.5777	1509.7	1	37|116	1	1
$109-1		1	1	0.0526	17718.6	10.99	IPI:IPI00188058.1|SWISS-PROT:P62271|REFSEQ_NP:NP_998722|REFSEQ_XP:XP_221123|ENSEMBL:ENSRNOP00000037799 Tax_Id=10116 40S RIBOSOMAL PROTEIN S18
$109-2		1	1	0.0526	17708.6	10.88	IPI:IPI00197271.1|REFSEQ_XP:XP_226269|ENSEMBL:ENSRNOP00000018502 Tax_Id=10116 SIMILAR TO RIBOSOMAL PROTEIN S18
$109-3		1	1	0.0233	38676.1	9.97	IPI:IPI00368228.1|REFSEQ_XP:XP_345201 Tax_Id=10116 SIMILAR TO RIBOSOMAL PROTEIN S18, CYTOSOLIC
$109-4		1	1	0.0526	17798.7	10.99	IPI:IPI00387914.1|REFSEQ_XP:XP_233210|ENSEMBL:ENSRNOP00000009860 Tax_Id=10116 SIMILAR TO RIBOSOMAL PROTEIN S18, CYTOSOLIC
$109-5		1	1	0.053	17587.4	10.99	IPI:IPI00476109.1|ENSEMBL:ENSRNOP00000030371 Tax_Id=10116 17KDA PROTEIN
	Haiyang_shotgun,3338	K.IPDWFLNR.Q	1061.22	-0.4816	1	1	2.0572	0.1873	280.3	2	10|14	1	5
$110-1		1	1	0.0311	76346.7	6.78	IPI:IPI00357886.1|REFSEQ_XP:XP_217382|ENSEMBL:ENSRNOP00000023036 Tax_Id=10116 SIMILAR TO ZAP70 PROTEIN
$110-2		1	1	0.0673	35208.8	8	IPI:IPI00391009.1|ENSEMBL:ENSRNOP00000031131 Tax_Id=10116 35KDA PROTEIN
	Haiyang_shotgun,5268	K.KEEIPVSNVAELLHQVAMGMK.Y	2324.75	-0.7396	2	1	2.7614	0.297	254.7	2	11|40	1	2
$111-1		1	1	0.0466	26195.9	9.58	IPI:IPI00210541.1|SWISS-PROT:P07725|REFSEQ_NP:NP_113726|ENSEMBL:ENSRNOP00000009516 Tax_Id=10116 T-CELL SURFACE GLYCOPROTEIN CD8 ALPHA CHAIN PRECURSOR
	Haiyang_shotgun,1651	K.KVDAEIGQEVK.L	1216.37	0.787	1	1	2.556	0.2598	532	1	12|20	1	1
$112-1		1	1	0.0205	123335	5.76	IPI:IPI00287338.2|TREMBL:Q80U96;Q9WUW7|REFSEQ_NP:NP_445942|ENSEMBL:ENSRNOP00000014062 Tax_Id=10116 NUCLEAR EXPORT FACTOR CRM1
	Haiyang_shotgun,5370	K.LDINLLDNVVNCLYHGEGAQQR.M	2542.78	1.8037	2	1	2.8963	0.5583	492.6	1	14|42	1	1
$113-1		1	1	0.0451	44011.7	8.41	IPI:IPI00422053.1|TREMBL:Q6Q7Y5|REFSEQ_XP:XP_221066|ENSEMBL:ENSRNOP00000005269 Tax_Id=10116 GALPHA13
	Haiyang_shotgun,4082	K.LGVPDYIPSQQDILLAR.R	1899.18	-0.0694	2	1	2.8051	0.354	205.7	5	14|32	1	1
$114-1		1	1	0.0645	25214.3	10.41	IPI:IPI00231202.3|SWISS-PROT:P62243|REFSEQ_NP:NP_113894|ENSEMBL:ENSRNOP00000025796 Tax_Id=10116 40S RIBOSOMAL PROTEIN S8
$114-2		1	1	0.0673	24158.1	10.16	IPI:IPI00361921.1|REFSEQ_XP:XP_212814|ENSEMBL:ENSRNOP00000006662 Tax_Id=10116 SIMILAR TO 40S RIBOSOMAL PROTEIN S8
$114-3		1	1	0.0611	26545.9	10.05	IPI:IPI00421379.1|TREMBL:Q6TXJ0|REFSEQ_XP:XP_237702 Tax_Id=10116 LRRGT00009
	Haiyang_shotgun,1928	K.LLACIASRPGQCGR.A	1559.78	1.0838	2	1	2.8044	0.2435	377.5	1	13|26	1	3
$115-1		1	1	0.0393	71561.2	8.46	IPI:IPI00212522.2|ENSEMBL:ENSRNOP00000007461 Tax_Id=10116 71KDA PROTEIN
	Haiyang_shotgun,8355	K.LLDRMENYNIFNVRIAFLLSNIQK.I	2926.43	2.9692	2	1	2.4064	0.4051	330.2	1	13|46	1	1
$116-1		1	1	0.0676	16549.2	10.87	IPI:IPI00201703.1|REFSEQ_XP:XP_236218|ENSEMBL:ENSRNOP00000011712 Tax_Id=10116 SIMILAR TO 60S RIBOSOMAL PROTEIN L27A
$116-2		1	1	0.0704	15932.2	11.45	IPI:IPI00207099.2|REFSEQ_XP:XP_220838|ENSEMBL:ENSRNOP00000028590 Tax_Id=10116 SIMILAR TO 60S RIBOSOMAL PROTEIN L27A
$116-3		1	1	0.0629	17837.9	11.13	IPI:IPI00358600.1|REFSEQ_XP:XP_344037|ENSEMBL:ENSRNOP00000002431 Tax_Id=10116 SIMILAR TO 60S RIBOSOMAL PROTEIN L27A
$116-4		1	1	0.0781	14576.9	10.05	IPI:IPI00366608.1|REFSEQ_XP:XP_225467|ENSEMBL:ENSRNOP00000021906 Tax_Id=10116 SIMILAR TO ORF
$116-5		1	1	0.0676	16587.3	10.99	IPI:IPI00367254.1|REFSEQ_XP:XP_218517|ENSEMBL:ENSRNOP00000038870 Tax_Id=10116 SIMILAR TO 60S RIBOSOMAL PROTEIN L27A
$116-6		1	1	0.0442	24787.5	9.54	IPI:IPI00368848.1|REFSEQ_XP:XP_345493 Tax_Id=10116 SIMILAR TO 60S RIBOSOMAL PROTEIN L27A
$116-7		1	1	0.068	16244.9	10.82	IPI:IPI00369933.1|REFSEQ_XP:XP_220630|ENSEMBL:ENSRNOP00000037613 Tax_Id=10116 SIMILAR TO 60S RIBOSOMAL PROTEIN L27A
$116-8		1	1	0.0571	19506.8	11.36	IPI:IPI00371209.1|SWISS-PROT:P18445|REFSEQ_XP:XP_215041|ENSEMBL:ENSRNOP00000019247 Tax_Id=10116 SIMILAR TO 60S RIBOSOMAL PROTEIN L27A
	Haiyang_shotgun,2654	K.LWTLVSEQTR.V	1233.4	0.8892	1	1	2.7594	0.3911	356.6	1	13|18	1	8
$117-1		1	1	0.0126	144158	6.01	IPI:IPI00362817.1|REFSEQ_XP:XP_230022|ENSEMBL:ENSRNOP00000036469 Tax_Id=10116 SIMILAR TO HYPOTHETICAL PROTEIN FLJ39502
$117-2		1	1	0.0242	75553.3	5.41	IPI:IPI00388180.1|ENSEMBL:ENSRNOP00000016795 Tax_Id=10116 75KDA PROTEIN
$117-3		1	1	0.0237	77303.5	6.04	IPI:IPI00389116.1|ENSEMBL:ENSRNOP00000034692 Tax_Id=10116 77KDA PROTEIN
	Haiyang_shotgun,4535	K.NELELNEVALLPFKVK.R	1857.18	1.9337	1	1	1.9019	0.1571	334.1	1	13|30	1	3
$118-1		1	1	0.0479	45185.8	6.56	IPI:IPI00210038.1|SWISS-PROT:Q64194|TREMBL:Q6IMY6|REFSEQ_NP:NP_036864|ENSEMBL:ENSRNOP00000025845 Tax_Id=10116 LYSOSOMAL ACID LIPASE/CHOLESTERYL ESTER HYDROLASE PRECURSOR
$118-2		1	1	0.0537	40635.9	7.22	IPI:IPI00370623.1|REFSEQ_XP:XP_347200 Tax_Id=10116 SIMILAR TO LIPASE A, LYSOSOMAL ACID
	Haiyang_shotgun,5859	K.NIPEWDHLDFIWGLDAPWR.L	2381.63	-1.6377	2	1	2.5425	0.3625	309	1	12|36	1	2
$119-1		1	1	0.0424	40522.2	5.5	IPI:IPI00231726.3|REFSEQ_NP:NP_037238|ENSEMBL:ENSRNOP00000026710 Tax_Id=10116 GUANINE NUCLEOTIDE BINDING PROTEIN, ALPHA INHIBITING 3
$119-2		1	1	0.0424	40345.1	5.69	IPI:IPI00231733.3|SWISS-PROT:P10824|REFSEQ_NP:NP_037277|ENSEMBL:ENSRNOP00000006978 Tax_Id=10116 GUANINE NUCLEOTIDE BINDING PROTEIN, ALPHA INHIBITING 1
$119-3		1	1	0.0423	40499	5.28	IPI:IPI00231925.4|SWISS-PROT:P04897|REFSEQ_NP:NP_112297|ENSEMBL:ENSRNOP00000022550 Tax_Id=10116 GTP-BINDING PROTEIN (G-ALPHA-I2)
$119-4		1	1	0.0425	40391	5.51	IPI:IPI00475980.1|SWISS-PROT:P08753 Tax_Id=10116 GUANINE NUCLEOTIDE-BINDING PROTEIN G
	Haiyang_shotgun,10978	K.NVQFVFDAVTDVIIK.N	1708.98	0.1795	2	1	2.9919	0.2194	641.8	1	14|28	1	4
$120-1		1	1	0.0133	207192	6.67	IPI:IPI00192488.2|ENSEMBL:ENSRNOP00000009500 Tax_Id=10116 207KDA PROTEIN
	Haiyang_shotgun,7854	K.PATVLAGDRPDNHWLHYDSKNIPR.T	2774.05	-0.9331	2	1	2.2809	0.1795	179.5	2	12|46	1	1
$121-1		1	1	0.1111	16487.8	9.33	IPI:IPI00359759.1|REFSEQ_XP:XP_344477 Tax_Id=10116 SIMILAR TO TBC1 DOMAIN FAMILY, MEMBER 4
	Haiyang_shotgun,6752	K.PISDQEENELVILHLR.Q	1906.13	-1.71	2	1	2.3213	0.1488	303.7	1	13|30	1	1
$122-1		1	1	0.1005	24062.1	6.54	IPI:IPI00361453.1|REFSEQ_XP:XP_235543|ENSEMBL:ENSRNOP00000029226 Tax_Id=10116 SIMILAR TO TRANSCRIPTION FACTOR BTF3 (RNA POLYMERASE B TRANSCRIPTION FACTOR 3)
$122-2		1	1	0.1068	22109.9	9.24	IPI:IPI00372004.2|REFSEQ_XP:XP_215460|ENSEMBL:ENSRNOP00000022864 Tax_Id=10116 SIMILAR TO TRANSCRIPTION FACTOR BTF3 (RNA POLYMERASE B TRANSCRIPTION FACTOR 3)
$122-3		1	1	0.1215	19581.2	8.83	IPI:IPI00372772.1|REFSEQ_XP:XP_222967|ENSEMBL:ENSRNOP00000035071 Tax_Id=10116 SIMILAR TO TRANSCRIPTION FACTOR BTF3 (RNA POLYMERASE B TRANSCRIPTION FACTOR 3)
$122-4		1	1	0.1366	17458.7	5.68	IPI:IPI00393101.1|ENSEMBL:ENSRNOP00000035492 Tax_Id=10116 17KDA PROTEIN
	Haiyang_shotgun,6078	K.QLTEMLPSILNQLGADSLTSLR.R	2401.77	1.4466	2	1	3.0601	0.4255	376.9	1	15|42	1	4
$123-1		1	1	0.0378	38414.4	9.74	IPI:IPI00187754.1|SWISS-PROT:P08921|REFSEQ_NP:NP_036962|REFSEQ_XP:XP_346639|ENSEMBL:ENSRNOP00000021268 Tax_Id=10116 T-CELL SURFACE ANTIGEN CD2 PRECURSOR
	Haiyang_shotgun,3163	K.SGAFEILANGDLK.I	1335.49	-1.4517	1	1	2.6101	0.3555	740.8	1	15|24	1	1
$124-1		1	1	0.1217	21966.4	8.39	IPI:IPI00382248.1|TREMBL:Q7TP78|REFSEQ_XP:XP_216044|ENSEMBL:ENSRNOP00000007840 Tax_Id=10116 AA2-258
	Haiyang_shotgun,5608	K.SHCAEPFTEYWTCLDYSSMQLFR.H	2930.18	1.6343	2	1	3.098	0.5515	678.9	1	16|44	1	1
$125-1		1	1	0.0494	64377.9	8.87	IPI:IPI00192639.2|ENSEMBL:ENSRNOP00000002338 Tax_Id=10116 64KDA PROTEIN
$125-2		1	1	0.0292	111248	7.01	IPI:IPI00421659.1|TREMBL:O08681;Q6B435;Q6R611|REFSEQ_NP:NP_598269|ENSEMBL:ENSRNOP00000002343 Tax_Id=10116 OPTIC ATROPHY 1-LIKE PROTEIN
$125-3		1	1	0.0301	107417	7.44	IPI:IPI00475433.1|ENSEMBL:ENSRNOP00000002345 Tax_Id=10116 107KDA PROTEIN
	Haiyang_shotgun,6830	K.SLIDMYSEVLDVLSDYDASYNTQDHLPR.V	3261.52	2.0389	2	1	3.3911	0.5259	442.2	1	14|54	1	3
$126-1		1	1	0.0268	78539.5	6.97	IPI:IPI00205645.2|ENSEMBL:ENSRNOP00000006153 Tax_Id=10116 78KDA PROTEIN
$126-2		1	1	0.0233	90236.9	7.86	IPI:IPI00365168.1|REFSEQ_XP:XP_341663|ENSEMBL:ENSRNOP00000006152 Tax_Id=10116 SIMILAR TO CD97 PROTEIN
	Haiyang_shotgun,3322	K.SSENGYSVAGILSSPNIQK.L	1952.11	-0.9376	1	1	3.0727	0.5438	210.6	1	14|36	1	2
$127-1		1	1	0.0234	79150.5	8.82	IPI:IPI00325618.1|SWISS-PROT:P36370 Tax_Id=10116 ANTIGEN PEPTIDE TRANSPORTER 1
$127-2		1	1	0.0234	79124.4	8.82	IPI:IPI00327166.1|TREMBL:P97559;P97561;P97949;P97560|REFSEQ_NP:NP_114444|ENSEMBL:ENSRNOP00000000529 Tax_Id=10116 TAP1 PROTEIN
	Haiyang_shotgun,4278	K.STVAALLQNLYQPTGGK.V	1762	-1.3692	1	1	2.2188	0.3704	428.5	1	13|32	1	2
$128-1		1	1	0.0593	43501.1	7.83	IPI:IPI00324987.4|SWISS-PROT:P51577|REFSEQ_NP:NP_113782|ENSEMBL:ENSRNOP00000001752 Tax_Id=10116 P2X PURINOCEPTOR 4
$128-2		1	1	0.0628	41332.4	7.84	IPI:IPI00339061.2|ENSEMBL:ENSRNOP00000001763 Tax_Id=10116 41KDA PROTEIN
	Haiyang_shotgun,4539	K.TCEVAAWCPVENDVGVPTPAFLK.A	2561.86	-0.8312	2	1	3.3489	0.4785	511.8	1	17|44	1	2
$129-1		1	1	0.0034	668487	6.3	IPI:IPI00361597.1|REFSEQ_XP:XP_221191|ENSEMBL:ENSRNOP00000004904 Tax_Id=10116 SIMILAR TO CHROMOSOME 17 OPEN READING FRAME 27
	Haiyang_shotgun,4852	K.THYYLSPDILEMASKLDSLK.D	2325.67	0.457	2	1	2.4093	0.1608	205.3	4	10|38	1	1
$130-1		1	1	0.105	22883.9	4.98	IPI:IPI00358463.1|REFSEQ_XP:XP_342778|ENSEMBL:ENSRNOP00000007779 Tax_Id=10116 SIMILAR TO GDP-DISSOCIATION INHIBITOR
	Haiyang_shotgun,4070	K.TLLGDVPVVADPTVPNVTVTR.L	2164.49	-0.6715	2	1	3.3457	0.5007	431.3	1	15|40	1	1
$131-1		1	1	0.0704	22934.4	9.55	IPI:IPI00359103.1|SWISS-PROT:P62914|REFSEQ_XP:XP_342950|ENSEMBL:ENSRNOP00000032903 Tax_Id=10116 SIMILAR TO 60S RIBOSOMAL PROTEIN L11
	Haiyang_shotgun,2956	K.VLEQLTGQTPVFSK.A	1547.78	1.4882	1	1	2.3121	0.4448	297.2	1	13|26	1	1
$132-1		1	1	0.0707	30797.7	8.91	IPI:IPI00207891.1|SWISS-PROT:Q9R1Z0-1|REFSEQ_NP:NP_112645|ENSEMBL:ENSRNOP00000026197 Tax_Id=10116 SPLICE ISOFORM 1 OF VOLTAGE-DEPENDENT ANION-SELECTIVE CHANNEL PROTEIN 3
$132-2		1	1	0.0704	30928.9	8.91	IPI:IPI00231067.1|SWISS-PROT:Q9R1Z0-2 Tax_Id=10116 SPLICE ISOFORM 2 OF VOLTAGE-DEPENDENT ANION-SELECTIVE CHANNEL PROTEIN 3
	Haiyang_shotgun,3170	K.VNNASLIGLGYTQSLRPGVK.L	2088.4	0.827	2	1	3.9134	0.532	646.1	1	18|38	1	2
$133-1		1	1	0.0157	105539	5.35	IPI:IPI00366799.1|REFSEQ_XP:XP_232771|ENSEMBL:ENSRNOP00000013761 Tax_Id=10116 SIMILAR TO PROTEIN 4.1, P4.1 - MOUSE
	Haiyang_shotgun,3798	K.VSLLDDTVYECVVEK.H	1769.97	1.3051	1	1	1.9406	0.4122	241.8	1	10|28	1	1
$134-1		1	1	0.0867	23465.9	11.48	IPI:IPI00202214.1|SWISS-PROT:P84100|REFSEQ_NP:NP_112365|ENSEMBL:ENSRNOP00000006359 Tax_Id=10116 60S RIBOSOMAL PROTEIN L19
	Haiyang_shotgun,2910	K.VWLDPNETNEIANANSR.Q	1944.05	-0.0779	2	1	5.6313	0.5451	1565.4	1	25|32	1	1
$135-1		1	1	0.0358	50536.7	5	IPI:IPI00324986.1|SWISS-PROT:P50398|TREMBL:Q6IMY0|REFSEQ_NP:NP_058784|ENSEMBL:ENSRNOP00000027516 Tax_Id=10116 RAB GDP DISSOCIATION INHIBITOR ALPHA
	Haiyang_shotgun,7035	K.YIAIASTTVETAEPEK.E	1723.9	-0.617	1	1	2.0191	0.1051	253.8	2	10|30	1	1
$136-1		1	1	0.0242	100188	5.08	IPI:IPI00370456.1|REFSEQ_XP:XP_213571|ENSEMBL:ENSRNOP00000002358 Tax_Id=10116 SIMILAR TO PROTEASOME 26S NON-ATPASE SUBUNIT 2
	Haiyang_shotgun,6802	R.AELATEEFLPVTPILEGFVILR.K	2458.88	0.1878	2	1	2.7923	0.4266	204.8	1	14|42	1	1
$137-1		1	1	0.0158	74539.9	8.89	IPI:IPI00209148.1|TREMBL:Q62826|REFSEQ_XP:XP_343181|ENSEMBL:ENSRNOP00000011047 Tax_Id=10116 M4 PROTEIN
$137-2		1	1	0.0179	66387.6	6.11	IPI:IPI00360639.1|REFSEQ_XP:XP_226878|ENSEMBL:ENSRNOP00000010809 Tax_Id=10116 SIMILAR TO M4 PROTEIN
$137-3		1	1	0.0121	96625.9	5.14	IPI:IPI00370029.1|REFSEQ_XP:XP_345804|ENSEMBL:ENSRNOP00000009532 Tax_Id=10116 SIMILAR TO NG28
	Haiyang_shotgun,3768	R.AFITNIPFDVK.W	1265.48	-1.3272	1	1	2.1327	0.3158	407.5	1	12|20	1	3
$138-1		1	1	0.0144	92548	5.47	IPI:IPI00363962.1|REFSEQ_XP:XP_216034|ENSEMBL:ENSRNOP00000018507 Tax_Id=10116 SIMILAR TO CIP1-INTERACTING ZINC FINGER PROTEIN
$138-2		1	1	0.017	78473.2	4.81	IPI:IPI00392972.1|ENSEMBL:ENSRNOP00000035313 Tax_Id=10116 78KDA PROTEIN
	Haiyang_shotgun,4946	R.AFNTTPLTSGPR.P	1262.4	0.3374	2	1	2.8002	0.1705	376.5	40	12|22	1	2
$139-1		1	1	0.0702	44684.4	8.98	IPI:IPI00188356.1|ENSEMBL:ENSRNOP00000023531 Tax_Id=10116 44KDA PROTEIN
$139-2		1	1	0.0667	47268.4	9.03	IPI:IPI00199394.2|SWISS-PROT:P13233|REFSEQ_XP:XP_340905|ENSEMBL:ENSRNOP00000023875 Tax_Id=10116 2',3'-CYCLIC-NUCLEOTIDE 3'-PHOSPHODIESTERASE
	Haiyang_shotgun,6324	R.AHVTLGCAADVQPVQTGLDLLEILQQVK.G	3018.45	0.6786	2	1	3.5083	0.4942	542.3	1	20|54	1	2
$140-1		1	1	0.1429	10049.9	10.05	IPI:IPI00390086.1|ENSEMBL:ENSRNOP00000029426 Tax_Id=10116 10KDA PROTEIN
	Haiyang_shotgun,3402	R.DFTPSGIAGAFR.R	1239.36	0.7123	2	1	3.0871	0.4145	793.9	1	17|22	1	1
$141-1		1	1	0.072	43555.9	5.13	IPI:IPI00362623.1|REFSEQ_XP:XP_214316|ENSEMBL:ENSRNOP00000027040 Tax_Id=10116 SIMILAR TO FK506-BINDING PROTEIN 38
	Haiyang_shotgun,6107	R.EFLAATEPEPAPAPAPEEWLDILGNGLLR.K	3118.49	-0.5747	2	1	2.8098	0.4227	300.6	1	15|56	1	1
$142-1		1	1	0.0043	532252	6.06	IPI:IPI00327630.1|SWISS-PROT:P38650|REFSEQ_NP:NP_062099|ENSEMBL:ENSRNOP00000009377 Tax_Id=10116 DYNEIN HEAVY CHAIN, CYTOSOLIC
	Haiyang_shotgun,6167	R.ENFIPTIVNFSAEEISDAIR.E	2266.49	-1.147	2	1	2.4358	0.147	286.1	3	12|38	1	1
$143-1		1	1	0.1126	24807	6.74	IPI:IPI00214246.1|SWISS-PROT:Q9QYL8|REFSEQ_NP:NP_112632|ENSEMBL:ENSRNOP00000014415 Tax_Id=10116 ACYL-PROTEIN THIOESTERASE 2
	Haiyang_shotgun,5575	R.ETAAVIFLHGLGDTGHSWADALSTIR.L	2740.02	-0.146	2	1	2.21	0.2479	244.9	1	13|50	1	1
$144-1		1	1	0.0683	28680.6	10.85	IPI:IPI00192486.1|SWISS-PROT:P62755|REFSEQ_NP:NP_058856|ENSEMBL:ENSRNOP00000010383 Tax_Id=10116 40S RIBOSOMAL PROTEIN S6
	Haiyang_shotgun,11810	R.GCIVDANLSVLNLVIVK.K	1828.18	-2.1496	2	1	2.2171	0.29	347.2	1	12|32	1	1
$145-1		1	1	0.0124	202282	8.84	IPI:IPI00368385.1|REFSEQ_XP:XP_234565|ENSEMBL:ENSRNOP00000018278 Tax_Id=10116 SIMILAR TO KIAA1236 PROTEIN
	Haiyang_shotgun,5252	R.GGLTWGSTDSDSGNDSGVNLAEER.Q	2425.42	1.2027	2	1	2.2305	0.1166	268.1	3	13|46	1	1
$146-1		1	1	0.0381	73566.3	5.81	IPI:IPI00360467.2|REFSEQ_XP:XP_228031|ENSEMBL:ENSRNOP00000000597 Tax_Id=10116 SIMILAR TO DIFFERENTIALLY EXPRESSED IN FDCP 6
	Haiyang_shotgun,7610	R.GVGQDSLSMAIQEVYQELIQDVLK.Q	2665.01	1.2439	2	1	4.0322	0.4853	1201.1	1	21|46	1	1
$147-1		1	1	0.0621	17277.2	10.63	IPI:IPI00200552.1|SWISS-PROT:P12749|REFSEQ_XP:XP_213346|ENSEMBL:ENSRNOP00000005588 Tax_Id=10116 60S RIBOSOMAL PROTEIN L26
$147-2		1	1	0.0621	17230.1	10.48	IPI:IPI00358844.1|REFSEQ_XP:XP_217729|ENSEMBL:ENSRNOP00000017024 Tax_Id=10116 SIMILAR TO 60S RIBOSOMAL PROTEIN L26
$147-3		1	1	0.0349	29760.2	10.42	IPI:IPI00359046.1|REFSEQ_XP:XP_226231|ENSEMBL:ENSRNOP00000011538 Tax_Id=10116 SIMILAR TO 60S RIBOSOMAL PROTEIN L26
	Haiyang_shotgun,1370	R.HFNAPSHIR.R	1079.2	0.787	1	1	2.2509	0.2085	245	2	10|16	1	3
$148-1		1	1	0.0219	117298	5.47	IPI:IPI00199751.1|ENSEMBL:ENSRNOP00000004345 Tax_Id=10116 117KDA PROTEIN
$148-2		1	1	0.0209	123010	5.8	IPI:IPI00370098.1|REFSEQ_XP:XP_213487|ENSEMBL:ENSRNOP00000004353 Tax_Id=10116 SIMILAR TO FORMIN-LIKE PROTEIN
	Haiyang_shotgun,7659	R.ICEAIETYDLQTLSLDFLELLTR.F	2758.11	-0.7724	2	1	2.8763	0.5102	441.8	1	14|44	1	2
$149-1		1	1	0.0514	60646.9	6.23	IPI:IPI00372388.1|TREMBL:Q6P502|REFSEQ_NP:NP_954522|ENSEMBL:ENSRNOP00000025824 Tax_Id=10116 CHAPERONIN CONTAINING TCP1, SUBUNIT 3
	Haiyang_shotgun,6378	R.ILQMEEEYIQQLCEDIIQLKPDVVITEK.G	3419.92	0.8822	2	1	2.3535	0.4075	360.2	1	13|54	1	1
$150-1		1	1	0.0231	113069	7.06	IPI:IPI00368617.1|REFSEQ_XP:XP_227406|ENSEMBL:ENSRNOP00000027182 Tax_Id=10116 SIMILAR TO LBCL1 PROTEIN
	Haiyang_shotgun,5494	R.ILQNSHGIEEEYQDLAAALGLVK.E	2512.8	-1.9292	2	1	2.9646	0.4877	753.1	1	16|44	1	1
$151-1		1	1	0.1239	23945	10.02	IPI:IPI00365962.1|REFSEQ_XP:XP_343166|ENSEMBL:ENSRNOP00000037256 Tax_Id=10116 SIMILAR TO NADH DEHYDROGENASE (UBIQUINONE) FE-S PROTEIN 7
	Haiyang_shotgun,6582	R.IVPVDIYVPGCPPTAEALLYGILQLQR.K	2997.51	0.4941	2	1	2.5372	0.3762	335.9	1	16|52	1	1
$152-1		1	1	0.0588	37331	5.6	IPI:IPI00212658.2|SWISS-PROT:P54313|TREMBL:Q91XL4;Q9QX35;Q9QX36|REFSEQ_NP:NP_112299|ENSEMBL:ENSRNOP00000001911 Tax_Id=10116 GUANINE NUCLEOTIDE-BINDING PROTEIN G
	Haiyang_shotgun,3447	R.KACGDSTLTQITAGLDPVGR.I	2061.28	-1.173	2	1	3.6639	0.4455	505.9	1	17|38	1	1
$153-1		1	1	0.0575	58099.3	8.24	IPI:IPI00337168.3|SWISS-PROT:Q7TPB1|REFSEQ_NP:NP_877966|ENSEMBL:ENSRNOP00000012847 Tax_Id=10116 T-COMPLEX PROTEIN 1, DELTA SUBUNIT
	Haiyang_shotgun,8643	R.KGGISNILEEMVVQPLLVSVSALTLATETVR.S	3269.84	-1.8771	2	1	2.7519	0.3852	230	1	13|60	1	1
$154-1		1	1	0.1857	8245.9	10.1	IPI:IPI00194092.1|ENSEMBL:ENSRNOP00000016998 Tax_Id=10116 8KDA PROTEIN
$154-2		1	1	0.0181	79920.3	8.08	IPI:IPI00361325.1|REFSEQ_XP:XP_221081|ENSEMBL:ENSRNOP00000004081 Tax_Id=10116 SIMILAR TO TWEETY HOMOLOG 2
$154-3		1	1	0.1857	8214.79	10.1	IPI:IPI00387976.1|ENSEMBL:ENSRNOP00000030902 Tax_Id=10116 8KDA PROTEIN
$154-4		1	1	0.1912	7889.39	10.01	IPI:IPI00389722.1|ENSEMBL:ENSRNOP00000036393 Tax_Id=10116 7KDA PROTEIN
$154-5		1	1	0.1857	8217.85	10.1	IPI:IPI00390823.1|SWISS-PROT:P63174|ENSEMBL:ENSRNOP00000033166;ENSRNOP00000037296;ENSRNOP00000033169;ENSRNOP00000033993;ENSRNOP00000029850 Tax_Id=10116 60S RIBOSOMAL PROTEIN L38
	Haiyang_shotgun,3270	R.KIEEIKDFLLTAR.R	1576.86	0.1826	1	1	3.2066	0.437	502.4	1	14|24	1	5
$155-1		1	1	0.0228	101587	6.58	IPI:IPI00471840.1|TREMBL:Q66HB5|REFSEQ_XP:XP_213713|ENSEMBL:ENSRNOP00000001369 Tax_Id=10116 HYPOTHETICAL PROTEIN
	Haiyang_shotgun,6923	R.LQEAVLAQQKQIENEELEAR.L	2340.58	-2.4333	2	1	2.4546	0.1119	266.9	3	12|38	1	1
$156-1		1	1	0.0434	59700.4	8.71	IPI:IPI00362723.1|REFSEQ_XP:XP_214383|ENSEMBL:ENSRNOP00000015790 Tax_Id=10116 SIMILAR TO IMOGEN 44
	Haiyang_shotgun,6386	R.NEFLSPELVAAASAVADSLPFDK.Q	2392.65	0.8368	2	1	5.152	0.6549	1216.4	1	23|44	1	1
$157-1		1	1	0.0909	16313.1	11.62	IPI:IPI00362066.1|REFSEQ_XP:XP_214103|ENSEMBL:ENSRNOP00000012255 Tax_Id=10116 SIMILAR TO RIBOSOMAL PROTEIN L28
$157-2		1	1	0.0949	15733.4	12.02	IPI:IPI00471679.1|SWISS-PROT:P17702|TREMBL:Q642E2|REFSEQ_NP:NP_073188|ENSEMBL:ENSRNOP00000023228 Tax_Id=10116 HYPOTHETICAL PROTEIN
	Haiyang_shotgun,1440	R.NKQTYSTEPNNLK.A	1537.66	-1.8229	1	1	1.9263	0.3044	221	1	12|24	1	2
$158-1		1	1	0.0521	40845.7	6.8	IPI:IPI00471779.1|TREMBL:Q66H35|ENSEMBL:ENSRNOP00000014670 Tax_Id=10116 HYPOTHETICAL PROTEIN
	Haiyang_shotgun,7022	R.RETINDMDSISLTTDDLLR.L	2209.42	-0.4183	2	1	2.319	0.1807	548.2	1	16|36	1	1
$159-1		1	1	0.0253	115272	4.89	IPI:IPI00370117.1|REFSEQ_XP:XP_213492|ENSEMBL:ENSRNOP00000003807 Tax_Id=10116 SIMILAR TO 116 KDA U5 SMALL NUCLEAR RIBONUCLEOPROTEIN COMPONENT (U5 SNRNP-SPECIFIC PROTEIN, 116 KDA) (U5-116 KDA)
	Haiyang_shotgun,5067	R.SIWAFGPDATGPNILVDDTLPSEVDK.A	2759.02	-1.6824	2	1	4.3194	0.5189	1033.3	1	22|50	1	1
$160-1		1	1	0.0406	45663.7	5.69	IPI:IPI00199872.1|SWISS-PROT:P63095|TREMBL:Q9JLG1;Q05087;Q9Z1R8|REFSEQ_NP:NP_062005 Tax_Id=10116 GUANINE NUCLEOTIDE-BINDING PROTEIN G
$160-2		1	1	0.0224	78233.1	5.56	IPI:IPI00464920.3|TREMBL:Q63803;Q792H3 Tax_Id=10116 XLALPHAS PROTEIN
	Haiyang_shotgun,4575	R.SNEYQLIDCAQYFLDK.I	2008.17	0.3579	2	1	2.3083	0.2755	631.2	1	15|30	1	2
$161-1		1	1	0.0077	304439	8.86	IPI:IPI00369683.1|REFSEQ_XP:XP_213385|ENSEMBL:ENSRNOP00000005016 Tax_Id=10116 SIMILAR TO SPLICING FACTOR PRP8
	Haiyang_shotgun,6908	R.TDMIQALGGVEGILEHTLFK.G	2173.52	-1.1511	2	1	4.6858	0.5528	1755.8	1	26|38	1	1
$162-1		1	1	0.1	27945.3	9.7	IPI:IPI00190102.1|ENSEMBL:ENSRNOP00000000841 Tax_Id=10116 27KDA PROTEIN
$162-2		1	1	0.0636	44149.2	8.1	IPI:IPI00190104.1|REFSEQ_XP:XP_222267|ENSEMBL:ENSRNOP00000000843 Tax_Id=10116 SIMILAR TO PSEUDOURIDINE SYNTHASE 1
	Haiyang_shotgun,6528	R.TIEDDLVSALVQAGCIPENHGTDMR.K	2743	-1.2049	2	1	2.2164	0.2997	146.4	3	12|48	1	2
$163-1		1	1	0.1845	11460.4	9.57	IPI:IPI00421711.1|TREMBL:Q6PDU7|REFSEQ_NP:NP_997681|ENSEMBL:ENSRNOP00000000912 Tax_Id=10116 SIMILAR TO CG6105-PA
	Haiyang_shotgun,4835	R.VELVPPTLGEIPTAIQSMK.N	2024.41	-0.8286	2	1	2.5907	0.3895	249.5	1	16|36	1	1
$164-1		1	1	0.0581	17125.7	11.32	IPI:IPI00195706.1|ENSEMBL:ENSRNOP00000017738 Tax_Id=10116 17KDA PROTEIN
$164-2		1	1	0.0604	16453.8	10.14	IPI:IPI00199903.1|ENSEMBL:ENSRNOP00000027246 Tax_Id=10116 16KDA PROTEIN
$164-3		1	1	0.0756	13543.5	9.23	IPI:IPI00358636.1|REFSEQ_XP:XP_344075 Tax_Id=10116 SIMILAR TO 40S RIBOSOMAL PROTEIN S19
$164-4		1	1	0.0577	17329.8	9.96	IPI:IPI00359953.1|REFSEQ_XP:XP_235041|ENSEMBL:ENSRNOP00000005333 Tax_Id=10116 SIMILAR TO 40S RIBOSOMAL PROTEIN S19
$164-5		1	1	0.0381	26463.6	9.84	IPI:IPI00363921.1|REFSEQ_XP:XP_223217 Tax_Id=10116 SIMILAR TO 40S RIBOSOMAL PROTEIN S19
$164-6		1	1	0.0621	16150.6	10.52	IPI:IPI00366757.1|REFSEQ_XP:XP_218303|ENSEMBL:ENSRNOP00000018089 Tax_Id=10116 SIMILAR TO 40S RIBOSOMAL PROTEIN S19
$164-7		1	1	0.0177	54985.2	10.45	IPI:IPI00367058.1|REFSEQ_XP:XP_218456|ENSEMBL:ENSRNOP00000027242 Tax_Id=10116 RIBOSOMAL PROTEIN S19
$164-8		1	1	0.0638	15746.9	11.46	IPI:IPI00368984.1|REFSEQ_XP:XP_236015 Tax_Id=10116 SIMILAR TO 40S RIBOSOMAL PROTEIN S19
$164-9		1	1	0.0556	18007.6	10.25	IPI:IPI00370144.1|REFSEQ_XP:XP_345845|ENSEMBL:ENSRNOP00000038729 Tax_Id=10116 SIMILAR TO 40S RIBOSOMAL PROTEIN S19
$164-10		1	1	0.0621	16117.5	10.41	IPI:IPI00476820.1|SWISS-PROT:P17074|ENSEMBL:ENSRNOP00000031978 Tax_Id=10116 40S RIBOSOMAL PROTEIN S19
	Haiyang_shotgun,2440	R.VLQALEGLK.M	971.177	0.3566	1	1	1.9932	0.3563	872.1	1	12|16	1	10
$165-1		1	1	0.0559	32814.1	8.98	IPI:IPI00388687.1|REFSEQ_XP:XP_230015|ENSEMBL:ENSRNOP00000032909 Tax_Id=10116 SIMILAR TO SOLUTE CARRIER FAMILY 25 (MITOCHONDRIAL CARRIER, ARALAR), MEMBER 12
	Haiyang_shotgun,6448	R.VSALNVLQDLGLFGLYK.G	1851.18	-0.1709	2	1	2.6781	0.4227	413	1	16|32	1	1
$166-1		1	1	0.0796	23010.5	10.91	IPI:IPI00464655.1|TREMBL:Q6AYA1|ENSEMBL:ENSRNOP00000013149 Tax_Id=10116 HYPOTHETICAL PROTEIN
	Haiyang_shotgun,4000	R.VVLLGEFMHPCEDDIVCK.C	2162.48	-1.0602	2	1	3.6195	0.503	580.2	1	17|34	1	1
$167-1		1	1	0.0762	24491.8	8.82	IPI:IPI00365293.1|REFSEQ_XP:XP_223785|ENSEMBL:ENSRNOP00000018897 Tax_Id=10116 SIMILAR TO O-METHYLTRANSFERASE FAMILY MEMBER (5C530)
	Haiyang_shotgun,5812	R.VYISLLPLDDGLSLAFK.I	1865.2	0.7726	2	1	2.2466	0.2617	219.8	1	13|32	1	1
$168-1		1	1	0.1258	17809.5	6.2	IPI:IPI00190559.2|TREMBL:Q9EQX9|REFSEQ_NP:NP_446380|ENSEMBL:ENSRNOP00000012027 Tax_Id=10116 BENDLESS PROTEIN
$168-2		1	1	0.0277	83110.8	8.12	IPI:IPI00367069.1|REFSEQ_XP:XP_218463|ENSEMBL:ENSRNOP00000028138 Tax_Id=10116 SIMILAR TO HYPOTHETICAL PROTEIN FLJ36991
	Haiyang_shotgun,3858	R.YFHVVIAGPQDSPFEGGTFK.L	2197.43	-2.1859	2	1	2.8737	0.5163	481.8	1	17|38	1	2
$169-1		1	1	0.1408	15605	10.83	IPI:IPI00360693.1|REFSEQ_XP:XP_346027 Tax_Id=10116 SIMILAR TO SMALL NUCLEAR RIBONUCLEOPROTEIN SM D1 (SNRNP CORE PROTEIN D1) (SM-D1) (SM-D AUTOANTIGEN)
$169-2		1	1	0.1681	13281.5	11.56	IPI:IPI00363471.1|REFSEQ_XP:XP_214621|ENSEMBL:ENSRNOP00000018646 Tax_Id=10116 SIMILAR TO SMALL NUCLEAR RIBONUCLEOPROTEIN SM D1 (SNRNP CORE PROTEIN D1) (SM-D1) (SM-D AUTOANTIGEN)
	Haiyang_shotgun,6428 - 6430	R.YFILPDSLPLDTLLVDVEPK.V	2288.66	0.7748	2	1	4.8807	0.6062	919.5	1	25|38	1	2
